# Supplementary material for: Multidimensional clinical evaluation of remimazolam versus propofol and dexmedetomidine: two systematic reviews and meta-analyses based on differentiated endpoints
Source: BMC Anesthesiol. 2026 May 28;26:447. doi: 10.1186/s12871-026-03951-4 (PMC13397694; doi:10.1186/s12871-026-03951-4)
Supplement: Supplementary file 1 — Supplementary Material 1: Appendix 1: Search strategies for Analysis A&B. Appendix 2: All tables (including extracted datasets, characteristics of studies with references). Appendix 3: All supplementary figures (Fig S1-S8). Appendix 4: PRISMA checklist. [file 12871_2026_3951_MOESM1_ESM.zip › Appendix-2/TableS3&TableS4.xlsx]

## Sheet: R_P_outcome(TableS3)
study_id	doi	country	funding_status_cleaned	surgery/operation_cleaned	analysis_type	Flumazenil_used	surgery/operation	remi_sedationtime	remi_n	remi_age_mean	remi_age_median	remi_bmi_mean	remi_bmi_sd	remi_bmi_median	remi_bmi_iqr	remi_obesity_n	remi_asa_status	comp_drug	comp_sedationtime	comp_n	comp_age_mean	comp_age_median	comp_bmi_mean	comp_bmi_sd	comp_bmi_median	comp_bmi_iqr	comp_obesity_n	comp_asa_status	outcome_name	reported_name	applicable_analysis	outcome_type	timepoint	remi_events	remi_mean	remi_sd	remi_median	remi_iqr	remi_unit	comp_events	comp_mean	comp_sd	comp_median	comp_iqr	comp_unit
Choi 2022	10.1016/j.jclinane.2022.110955	Republic of Korea	No	Head and Neck Surgery	Analysis A	No	open thyroidectomy, tracheal intubation	52.7±22.8 min	70	60.9	39.5					0	ASA I/II/III: 51/19/0	Propofol	58.8±22.0 min	69		41					0	ASA I/II/III: 50/19/0	QoR-15		Analysis A	continuous	POD1		111.2	18.8					109.1	18.9
Choi 2022	10.1016/j.jclinane.2022.110955	Republic of Korea	No	Head and Neck Surgery	Analysis A	No	open thyroidectomy, tracheal intubation			60.9																			Delirium		Analysis A	binary
Choi 2022	10.1016/j.jclinane.2022.110955	Republic of Korea	No	Head and Neck Surgery	Analysis A	No	open thyroidectomy, tracheal intubation		70	60.9										69									Hypotension		Analysis A	binary
Choi 2022	10.1016/j.jclinane.2022.110955	Republic of Korea	No	Head and Neck Surgery	Analysis A	No	open thyroidectomy, tracheal intubation		70	60.9										69									PONV		Analysis A	binary	PACU	3						0
Choi 2022	10.1016/j.jclinane.2022.110955	Republic of Korea	No	Head and Neck Surgery	Analysis A	No	open thyroidectomy, tracheal intubation		70	60.9										69									Extubation time		Analysis A	continuous					10.5	8-14	min				11	9-13	min
Choi 2022	10.1016/j.jclinane.2022.110955	Republic of Korea	No	Head and Neck Surgery	Analysis A	No	open thyroidectomy, tracheal intubation		70	60.9										69									Time to achieve sedation		Analysis A	continuous					1.92	1.48-2.11	min				1.17	1.00-1.42	min
Choi 2022	10.1016/j.jclinane.2022.110955	Republic of Korea	No	Head and Neck Surgery	Analysis A	No	open thyroidectomy, tracheal intubation		70	60.9										69									Time to full alertness		Analysis A	continuous					10	8-13	min				10	8-13	min
Choi 2022	10.1016/j.jclinane.2022.110955	Republic of Korea	No	Head and Neck Surgery	Analysis A	No	open thyroidectomy, tracheal intubation			60.9																			Respiratory complications		Analysis A	binary
Choi 2024	10.1186/s12871-024-02578-7	South Korea	pharmaceutics	Neurosurgery	Analysis A	No	神经外科手术（如脑肿瘤切除术、微血管减压术、脑活检等），气管插管		48	60.9							ASA II/III: 28/20	Propofol		46	64.3							ASA II/III: 19/27	Hypotension		Analysis A	binary		41						42
Choi 2024	10.1186/s12871-024-02578-7	South Korea	pharmaceutics	Neurosurgery	Analysis A	No	神经外科手术（如脑肿瘤切除术、微血管减压术、脑活检等），气管插管																						PONV		Analysis A	binary
Choi 2024	10.1186/s12871-024-02578-7	South Korea	pharmaceutics	Neurosurgery	Analysis A	No	神经外科手术（如脑肿瘤切除术、微血管减压术、脑活检等），气管插管																						Extubation time		Analysis A	continuous
Choi 2024	10.1186/s12871-024-02578-7	South Korea	pharmaceutics	Neurosurgery	Analysis A	No	神经外科手术（如脑肿瘤切除术、微血管减压术、脑活检等），气管插管																						QoR-15		Analysis A	continuous
Choi 2024	10.1186/s12871-024-02578-7	South Korea	pharmaceutics	Neurosurgery	Analysis A	No	神经外科手术（如脑肿瘤切除术、微血管减压术、脑活检等），气管插管																						Delirium		Analysis A	binary
Choi 2024	10.1186/s12871-024-02578-7	South Korea	pharmaceutics	Neurosurgery	Analysis A	No	神经外科手术（如脑肿瘤切除术、微血管减压术、脑活检等），气管插管																						Time to achieve sedation		Analysis B	continuous
Choi 2024	10.1186/s12871-024-02578-7	South Korea	pharmaceutics	Neurosurgery	Analysis A	No	神经外科手术（如脑肿瘤切除术、微血管减压术、脑活检等），气管插管																						Time to full alertness		Analysis B	continuous
Choi 2024	10.1186/s12871-024-02578-7	South Korea	pharmaceutics	Neurosurgery	Analysis A	No	神经外科手术（如脑肿瘤切除术、微血管减压术、脑活检等），气管插管																						Respiratory complications		Analysis B	binary
Doi 2020	10.1007/s00540-020-02788-6	Japan	pharmaceutics		Analysis A	Yes(0.2 mg, 可重复0.1 mg)	择期手术，需气管插管，住院≥3天，手术部位包括四肢、下腹部等	202.2 min (6 mg/kg/h组), 190.0 min (12 mg/kg/h组) (暴露时长)		56.95		23.25	3.05				ASA I/II: 146/154	Propofol	164.9 min (暴露时长)		56.3		23.3	3.4				ASA I/II: 37/38	QoR-15		Analysis A	continuous
Doi 2020	10.1007/s00540-020-02788-6	Japan	pharmaceutics		Analysis A	Yes(0.2 mg, 可重复0.1 mg)	择期手术，需气管插管，住院≥3天，手术部位包括四肢、下腹部等																						Delirium		Analysis A	binary
Doi 2020	10.1007/s00540-020-02788-6	Japan	pharmaceutics		Analysis A	Yes(0.2 mg, 可重复0.1 mg)	择期手术，需气管插管，住院≥3天，手术部位包括四肢、下腹部等		300											75									Hypotension		Analysis A	binary		66						37
Doi 2020	10.1007/s00540-020-02788-6	Japan	pharmaceutics		Analysis A	Yes(0.2 mg, 可重复0.1 mg)	择期手术，需气管插管，住院≥3天，手术部位包括四肢、下腹部等		300											75									PONV		Analysis A	binary		21						4
Doi 2020	10.1007/s00540-020-02788-6	Japan	pharmaceutics		Analysis A	Yes(0.2 mg, 可重复0.1 mg)	择期手术，需气管插管，住院≥3天，手术部位包括四肢、下腹部等		300											75									Extubation time		Analysis A	continuous			19.2	12.45			min		13.1	6.5			min
Doi 2020	10.1007/s00540-020-02788-6	Japan	pharmaceutics		Analysis A	Yes(0.2 mg, 可重复0.1 mg)	择期手术，需气管插管，住院≥3天，手术部位包括四肢、下腹部等		300											75									Time to achieve sedation		Analysis A	continuous			1.59	0.41			min		1.31	0.64			min
Doi 2020	10.1007/s00540-020-02788-6	Japan	pharmaceutics		Analysis A	Yes(0.2 mg, 可重复0.1 mg)	择期手术，需气管插管，住院≥3天，手术部位包括四肢、下腹部等		299											75									Time to full alertness		Analysis A	continuous			24.45	15.5			min		15.6	11			min
Doi 2020	10.1007/s00540-020-02788-6	Japan	pharmaceutics		Analysis A	Yes(0.2 mg, 可重复0.1 mg)	择期手术，需气管插管，住院≥3天，手术部位包括四肢、下腹部等																						Respiratory complications		Analysis A	binary
Duan 2023	10.2147/DDDT.S419146	China	No	Orthopedic Surgery	Analysis A	No	髋关节置换术，使用喉罩通气	126.5 (117.75-133.25) min	30	67.8		22.9	1				ASA I/II/III: 4/20/6	Propofol	128.0 (122.75-137.25) min	30	68.7		23.3	1.3				ASA I/II/III: 3/23/4	Emergence agitation		Analysis A	binary	PACU	3						10
Duan 2023	10.2147/DDDT.S419146	China	No	Orthopedic Surgery	Analysis A	No	髋关节置换术，使用喉罩通气																						Hypotension		Analysis A	binary
Duan 2023	10.2147/DDDT.S419146	China	No	Orthopedic Surgery	Analysis A	No	髋关节置换术，使用喉罩通气																						PONV		Analysis A	binary
Duan 2023	10.2147/DDDT.S419146	China	No	Orthopedic Surgery	Analysis A	No	髋关节置换术，使用喉罩通气		30											30									Extubation time		Analysis A	continuous					5	4.00-6.00	min				5	5.00-6.00	min
Duan 2023	10.2147/DDDT.S419146	China	No	Orthopedic Surgery	Analysis A	No	髋关节置换术，使用喉罩通气																						Time to achieve sedation		Analysis B	continuous
Duan 2023	10.2147/DDDT.S419146	China	No	Orthopedic Surgery	Analysis A	No	髋关节置换术，使用喉罩通气																						Time to full alertness		Analysis B	continuous
Duan 2023	10.2147/DDDT.S419146	China	No	Orthopedic Surgery	Analysis A	No	髋关节置换术，使用喉罩通气		30											30									Respiratory complications	Hypoxemia	Analysis A	binary	PACU	1						3
Fang 2024	10.1097/JS9.0000000000001908	China	Yes	orthopedic surgery	Analysis A	No	髋部手术，气管插管		364									Propofol		364									Delirium		Analysis A	binary	postoperative day 1 to day 3	42						38
Fang 2024	10.1097/JS9.0000000000001908	China	Yes	orthopedic surgery	Analysis A	No	髋部手术，气管插管																						Hypotension		Analysis A	binary
Fang 2024	10.1097/JS9.0000000000001908	China	Yes	orthopedic surgery	Analysis A	No	髋部手术，气管插管																						PONV		Analysis A	binary
Fang 2024	10.1097/JS9.0000000000001908	China	Yes	orthopedic surgery	Analysis A	No	髋部手术，气管插管																						Extubation time		Analysis A	continuous
Fang 2024	10.1097/JS9.0000000000001908	China	Yes	orthopedic surgery	Analysis A	No	髋部手术，气管插管																						Time to achieve sedation		Analysis A	continuous
Fang 2024	10.1097/JS9.0000000000001908	China	Yes	orthopedic surgery	Analysis A	No	髋部手术，气管插管																						Time to full alertness		Analysis A	continuous
Fang 2024	10.1097/JS9.0000000000001908	China	Yes	orthopedic surgery	Analysis A	No	髋部手术，气管插管																						Respiratory complications		Analysis A	binary
Fechner 2024	10.1111/anae.16205	Multicentre (7 European countries: Germany, UK, Switzerland, Netherlands, Belgium, France, Austria)	pharmaceutics	Cardiac and Thoracic Surgery	Analysis A	No	择期非心脏手术，气管插管，手术类型包括胃肠、血管、泌尿等	166 (91) min (手术时长，从皮肤切开到最后一针缝合)		68		27.8	5.3				ASA III/IV: 258/12	Propofol	154 (75) min (手术时长，从皮肤切开到最后一针缝合)		68		27	5.3				ASA III/IV: 89/6	QoR-15		Analysis A	continuous
Fechner 2024	10.1111/anae.16205	Multicentre (7 European countries: Germany, UK, Switzerland, Netherlands, Belgium, France, Austria)	pharmaceutics	Cardiac and Thoracic Surgery	Analysis A	No	择期非心脏手术，气管插管，手术类型包括胃肠、血管、泌尿等		270											95									Delirium		Analysis A	binary	术后第1天	3						2
Fechner 2024	10.1111/anae.16205	Multicentre (7 European countries: Germany, UK, Switzerland, Netherlands, Belgium, France, Austria)	pharmaceutics	Cardiac and Thoracic Surgery	Analysis A	No	择期非心脏手术，气管插管，手术类型包括胃肠、血管、泌尿等		270											95									Hypotension		Analysis A	binary	从麻醉诱导开始到皮肤切开后15分钟
Fechner 2024	10.1111/anae.16205	Multicentre (7 European countries: Germany, UK, Switzerland, Netherlands, Belgium, France, Austria)	pharmaceutics	Cardiac and Thoracic Surgery	Analysis A	No	择期非心脏手术，气管插管，手术类型包括胃肠、血管、泌尿等																						PONV		Analysis A	binary
Fechner 2024	10.1111/anae.16205	Multicentre (7 European countries: Germany, UK, Switzerland, Netherlands, Belgium, France, Austria)	pharmaceutics	Cardiac and Thoracic Surgery	Analysis A	No	择期非心脏手术，气管插管，手术类型包括胃肠、血管、泌尿等		270											95									Extubation time		Analysis A	continuous					12	8-18	min				11	8-15	min
Fechner 2024	10.1111/anae.16205	Multicentre (7 European countries: Germany, UK, Switzerland, Netherlands, Belgium, France, Austria)	pharmaceutics	Cardiac and Thoracic Surgery	Analysis A	No	择期非心脏手术，气管插管，手术类型包括胃肠、血管、泌尿等		270											95									Time to achieve sedation		Analysis A	continuous					3	2-3	min				3	3-4	min
Fechner 2024	10.1111/anae.16205	Multicentre (7 European countries: Germany, UK, Switzerland, Netherlands, Belgium, France, Austria)	pharmaceutics	Cardiac and Thoracic Surgery	Analysis A	No	择期非心脏手术，气管插管，手术类型包括胃肠、血管、泌尿等		270											95									Time to full alertness		Analysis A	continuous					54	31-88	min				30	22-48	min
Fechner 2024	10.1111/anae.16205	Multicentre (7 European countries: Germany, UK, Switzerland, Netherlands, Belgium, France, Austria)	pharmaceutics	Cardiac and Thoracic Surgery	Analysis A	No	择期非心脏手术，气管插管，手术类型包括胃肠、血管、泌尿等																						Respiratory complications		Analysis A	binary
Pan 2023	10.3390/jcm12010257	China	Yes	Cardiac and Thoracic Surgery	Analysis A	YES(0.5 mg)	硬质支气管镜下气管内肿瘤切除或支架植入术，气管插管	41.47±19.31 min		61.13		20.08	3.81				ASA II/III/IV: 7/7/1	Propofol	49.60±22.86 min		60.13		21.73	2.89				ASA II/III/IV: 11/4/0	QoR-15		Analysis A	continuous
Pan 2023	10.3390/jcm12010257	China	Yes	Cardiac and Thoracic Surgery	Analysis A	YES(0.5 mg)	硬质支气管镜下气管内肿瘤切除或支架植入术，气管插管		15											15									Delirium		Analysis A	binary		0						1
Pan 2023	10.3390/jcm12010257	China	Yes	Cardiac and Thoracic Surgery	Analysis A	YES(0.5 mg)	硬质支气管镜下气管内肿瘤切除或支架植入术，气管插管		15											15									Hypotension		Analysis A	binary		6						5
Pan 2023	10.3390/jcm12010257	China	Yes	Cardiac and Thoracic Surgery	Analysis A	YES(0.5 mg)	硬质支气管镜下气管内肿瘤切除或支架植入术，气管插管		15											15									PONV		Analysis A	binary		0						0
Pan 2023	10.3390/jcm12010257	China	Yes	Cardiac and Thoracic Surgery	Analysis A	YES(0.5 mg)	硬质支气管镜下气管内肿瘤切除或支架植入术，气管插管		15											15									Extubation time		Analysis A	continuous			2.33	0.87			min		6.23	3.25			min
Pan 2023	10.3390/jcm12010257	China	Yes	Cardiac and Thoracic Surgery	Analysis A	YES(0.5 mg)	硬质支气管镜下气管内肿瘤切除或支架植入术，气管插管																						Time to achieve sedation		Analysis B	continuous
Pan 2023	10.3390/jcm12010257	China	Yes	Cardiac and Thoracic Surgery	Analysis A	YES(0.5 mg)	硬质支气管镜下气管内肿瘤切除或支架植入术，气管插管																						Time to full alertness		Analysis B	continuous
Pan 2023	10.3390/jcm12010257	China	Yes	Cardiac and Thoracic Surgery	Analysis A	YES(0.5 mg)	硬质支气管镜下气管内肿瘤切除或支架植入术，气管插管																						Respiratory complications		Analysis B	binary
Jeon 2023	10.1097/MD.0000000000036440	Republic of Korea	pharmaceutics	Laparoscopic surgery	Analysis A	YES(0.2 mg)	腹腔镜胆囊切除术或经尿道膀胱肿瘤切除术，气管插管	79.7 ± 27.7 min (anesthetic duration)	60	70.9							ASA I/II/III: 1/36/23	Propofol	77.6 ± 28.8 min (anesthetic duration)	62	71.5							ASA I/II/III: 1/29/32	Hypotension		Analysis A	binary		20						37
Jeon 2023	10.1097/MD.0000000000036440	Republic of Korea	pharmaceutics	Laparoscopic surgery	Analysis A	YES(0.2 mg)	腹腔镜胆囊切除术或经尿道膀胱肿瘤切除术，气管插管		60											62									PONV		Analysis A	binary		1						1
Jeon 2023	10.1097/MD.0000000000036440	Republic of Korea	pharmaceutics	Laparoscopic surgery	Analysis A	YES(0.2 mg)	腹腔镜胆囊切除术或经尿道膀胱肿瘤切除术，气管插管		60											62									Delirium		Analysis A	binary	24h post-op	0						0
Jeon 2023	10.1097/MD.0000000000036440	Republic of Korea	pharmaceutics	Laparoscopic surgery	Analysis A	YES(0.2 mg)	腹腔镜胆囊切除术或经尿道膀胱肿瘤切除术，气管插管		60											62									Extubation time		Analysis A	continuous			11.19	4.39			min		12.01	3.42			min
Jeon 2023	10.1097/MD.0000000000036440	Republic of Korea	pharmaceutics	Laparoscopic surgery	Analysis A	YES(0.2 mg)	腹腔镜胆囊切除术或经尿道膀胱肿瘤切除术，气管插管																						Time to achieve sedation		Analysis A	continuous
Jeon 2023	10.1097/MD.0000000000036440	Republic of Korea	pharmaceutics	Laparoscopic surgery	Analysis A	YES(0.2 mg)	腹腔镜胆囊切除术或经尿道膀胱肿瘤切除术，气管插管																						Time to full alertness		Analysis A	continuous
Jeon 2023	10.1097/MD.0000000000036440	Republic of Korea	pharmaceutics	Laparoscopic surgery	Analysis A	YES(0.2 mg)	腹腔镜胆囊切除术或经尿道膀胱肿瘤切除术，气管插管																						Respiratory complications		Analysis A	binary
Ju 2024	10.1016/j.jclinane.2024.111580	Republic of Korea	pharmaceutics	Cardiac and Thoracic Surgery	Analysis A	No	冠状动脉旁路移植术（CABG），气管插管		50		67			25.5	22.7-26.8			Propofol		50		70			23.8	21.9-25.5			Hypotension		Analysis A	binary	first 10 min after anesthetic induction	30						44
Ju 2024	10.1016/j.jclinane.2024.111580	Republic of Korea	pharmaceutics	Cardiac and Thoracic Surgery	Analysis A	No	冠状动脉旁路移植术（CABG），气管插管																						Extubation time		Analysis A	continuous
Ju 2024	10.1016/j.jclinane.2024.111580	Republic of Korea	pharmaceutics	Cardiac and Thoracic Surgery	Analysis A	No	冠状动脉旁路移植术（CABG），气管插管		50											50									Time to achieve sedation		Analysis A	continuous			1.97	0.35			min		0.98	0.3			min
Kim 2023	10.1186/s12871-023-02091-3	South Korea	pharmaceutics	Head and Neck Surgery	Analysis A	Yes(0.2 mg, 可重复至多1 mg)	口腔颌面外科手术（包括囊肿摘除、拔牙、肿瘤切除），气管插管	71.8 ± 26.1 min (麻醉时长)	94	41.7		23.8	3.3				ASA I/II: 55/39	Propofol	75.0 ± 22.4 min (麻醉时长)	95	43.3		23.7	2.9				ASA I/II: 54/41	PONV		Analysis A	binary	0-24h post-op	11						10
Kim 2023	10.1186/s12871-023-02091-3	South Korea	pharmaceutics	Head and Neck Surgery	Analysis A	Yes(0.2 mg, 可重复至多1 mg)	口腔颌面外科手术（包括囊肿摘除、拔牙、肿瘤切除），气管插管		94											95									PONV		Analysis A	binary	0-1h post-op	6						4
Kim 2023	10.1186/s12871-023-02091-3	South Korea	pharmaceutics	Head and Neck Surgery	Analysis A	Yes(0.2 mg, 可重复至多1 mg)	口腔颌面外科手术（包括囊肿摘除、拔牙、肿瘤切除），气管插管		94											95									PONV		Analysis A	binary	1-6h post-op	6						6
Kim 2023	10.1186/s12871-023-02091-3	South Korea	pharmaceutics	Head and Neck Surgery	Analysis A	Yes(0.2 mg, 可重复至多1 mg)	口腔颌面外科手术（包括囊肿摘除、拔牙、肿瘤切除），气管插管		94											95									PONV		Analysis A	binary	6-24h post-op	1						1
Kim 2023	10.1186/s12871-023-02091-3	South Korea	pharmaceutics	Head and Neck Surgery	Analysis A	Yes(0.2 mg, 可重复至多1 mg)	口腔颌面外科手术（包括囊肿摘除、拔牙、肿瘤切除），气管插管		94											95									Nausea		Analysis A	binary	0-24h post-op	11						10
Kim 2023	10.1186/s12871-023-02091-3	South Korea	pharmaceutics	Head and Neck Surgery	Analysis A	Yes(0.2 mg, 可重复至多1 mg)	口腔颌面外科手术（包括囊肿摘除、拔牙、肿瘤切除），气管插管		94											95									Vomiting		Analysis A	binary	0-24h post-op	2						1
Kim 2023	10.1186/s12871-023-02091-3	South Korea	pharmaceutics	Head and Neck Surgery	Analysis A	Yes(0.2 mg, 可重复至多1 mg)	口腔颌面外科手术（包括囊肿摘除、拔牙、肿瘤切除），气管插管		94											95									Rescue antiemetics		Analysis A	binary	0-24h post-op	10						10
Kim 2023	10.1186/s12871-023-02091-3	South Korea	pharmaceutics	Head and Neck Surgery	Analysis A	Yes(0.2 mg, 可重复至多1 mg)	口腔颌面外科手术（包括囊肿摘除、拔牙、肿瘤切除），气管插管		94											95									QoR-40		Analysis A	continuous	24h post-op		176.7	12.5					177.1	13.4
Kim 2023	10.1186/s12871-023-02091-3	South Korea	pharmaceutics	Head and Neck Surgery	Analysis A	Yes(0.2 mg, 可重复至多1 mg)	口腔颌面外科手术（包括囊肿摘除、拔牙、肿瘤切除），气管插管																						Extubation time		Analysis A	continuous
Kim 2023	10.1186/s12871-023-02091-3	South Korea	pharmaceutics	Head and Neck Surgery	Analysis A	Yes(0.2 mg, 可重复至多1 mg)	口腔颌面外科手术（包括囊肿摘除、拔牙、肿瘤切除），气管插管																						Time to achieve sedation		Analysis B	continuous
Kim 2023	10.1186/s12871-023-02091-3	South Korea	pharmaceutics	Head and Neck Surgery	Analysis A	Yes(0.2 mg, 可重复至多1 mg)	口腔颌面外科手术（包括囊肿摘除、拔牙、肿瘤切除），气管插管																						Time to full alertness		Analysis B	continuous
Kim 2023	10.1186/s12871-023-02091-3	South Korea	pharmaceutics	Head and Neck Surgery	Analysis A	Yes(0.2 mg, 可重复至多1 mg)	口腔颌面外科手术（包括囊肿摘除、拔牙、肿瘤切除），气管插管																						Respiratory complications		Analysis B	binary
Kim 2024	10.3390/medicina60030432	South Korea	pharmaceutics	Orthopedic Surgery	Analysis A	No	major spine surgery in the prone position, 气管插管	186 (170-210) min (anesthetic time)		67.4							ASA I/II/III: 0/43/4	Propofol	189 (170-210) min (anesthetic time)		67.2							ASA I/II/III: 0/42/5	QoR-15		Analysis A	continuous
Kim 2024	10.3390/medicina60030432	South Korea	pharmaceutics	Orthopedic Surgery	Analysis A	No	major spine surgery in the prone position, 气管插管																						Delirium		Analysis A	binary
Kim 2024	10.3390/medicina60030432	South Korea	pharmaceutics	Orthopedic Surgery	Analysis A	No	major spine surgery in the prone position, 气管插管		47											47									Hypotension		Analysis A	binary	first hour after prone positioning	39						45
Kim 2024	10.3390/medicina60030432	South Korea	pharmaceutics	Orthopedic Surgery	Analysis A	No	major spine surgery in the prone position, 气管插管																						PONV		Analysis A	binary
Kim 2024	10.3390/medicina60030432	South Korea	pharmaceutics	Orthopedic Surgery	Analysis A	No	major spine surgery in the prone position, 气管插管																						Extubation time		Analysis A	continuous
Kim 2024	10.3390/medicina60030432	South Korea	pharmaceutics	Orthopedic Surgery	Analysis A	No	major spine surgery in the prone position, 气管插管																						Time to achieve sedation		Analysis B	continuous
Kim 2024	10.3390/medicina60030432	South Korea	pharmaceutics	Orthopedic Surgery	Analysis A	No	major spine surgery in the prone position, 气管插管																						Time to full alertness		Analysis B	continuous
Kim 2024	10.3390/medicina60030432	South Korea	pharmaceutics	Orthopedic Surgery	Analysis A	No	major spine surgery in the prone position, 气管插管																						Respiratory complications		Analysis B	binary
Kuang 2023	10.1053/j.jvca.2023.06.027	China	Yes	Cardiac and Thoracic Surgery	Analysis A	No	肺叶切除术，双腔支气管插管，单肺通气	173.6±30.8 min (麻醉时间)		65.4		22.4	2.9				ASA I/II: 14/28	Propofol	178.1±20.0 min (麻醉时间)		65.2		22.3	2.1				ASA I/II: 11/31	QoR-15		Analysis A	continuous
Kuang 2023	10.1053/j.jvca.2023.06.027	China	Yes	Cardiac and Thoracic Surgery	Analysis A	No	肺叶切除术，双腔支气管插管，单肺通气																						Delirium		Analysis A	binary
Kuang 2023	10.1053/j.jvca.2023.06.027	China	Yes	Cardiac and Thoracic Surgery	Analysis A	No	肺叶切除术，双腔支气管插管，单肺通气		42											42									Hypotension		Analysis A	binary		4						15
Kuang 2023	10.1053/j.jvca.2023.06.027	China	Yes	Cardiac and Thoracic Surgery	Analysis A	No	肺叶切除术，双腔支气管插管，单肺通气																						PONV		Analysis A	binary
Kuang 2023	10.1053/j.jvca.2023.06.027	China	Yes	Cardiac and Thoracic Surgery	Analysis A	No	肺叶切除术，双腔支气管插管，单肺通气																						Extubation time		Analysis A	continuous
Kuang 2023	10.1053/j.jvca.2023.06.027	China	Yes	Cardiac and Thoracic Surgery	Analysis A	No	肺叶切除术，双腔支气管插管，单肺通气																						Time to achieve sedation		Analysis B	continuous
Kuang 2023	10.1053/j.jvca.2023.06.027	China	Yes	Cardiac and Thoracic Surgery	Analysis A	No	肺叶切除术，双腔支气管插管，单肺通气																						Time to full alertness		Analysis B	continuous
Kuang 2023	10.1053/j.jvca.2023.06.027	China	Yes	Cardiac and Thoracic Surgery	Analysis A	No	肺叶切除术，双腔支气管插管，单肺通气		42											42									Respiratory complications	Hypoxemia	Analysis A	binary		3						4
Lan 2024	10.1097/EJA.0000000000001938	China	Yes	Urologic Surgery	Analysis A	No	泌尿外科手术（经尿道手术、腹腔镜泌尿外科手术等），气管插管	72 [51 to 99] min		46.3		24.7	3.1				ASA I/II/III: 9/64/0	Propofol	80 [59 to 106] min		45.4		24	3.5				ASA I/II/III: 11/62/0	QoR-15		Analysis A	continuous
Lan 2024	10.1097/EJA.0000000000001938	China	Yes	Urologic Surgery	Analysis A	No	泌尿外科手术（经尿道手术、腹腔镜泌尿外科手术等），气管插管		73											73									Delirium		Analysis A	binary		0						0
Lan 2024	10.1097/EJA.0000000000001938	China	Yes	Urologic Surgery	Analysis A	No	泌尿外科手术（经尿道手术、腹腔镜泌尿外科手术等），气管插管		73											73									Hypotension		Analysis A	binary		19						34
Lan 2024	10.1097/EJA.0000000000001938	China	Yes	Urologic Surgery	Analysis A	No	泌尿外科手术（经尿道手术、腹腔镜泌尿外科手术等），气管插管		73											73									PONV		Analysis A	binary		1						0
Lan 2024	10.1097/EJA.0000000000001938	China	Yes	Urologic Surgery	Analysis A	No	泌尿外科手术（经尿道手术、腹腔镜泌尿外科手术等），气管插管		73											73									Extubation time		Analysis A	continuous					28	20 to 42	min				27	20 to 35	min
Lan 2024	10.1097/EJA.0000000000001938	China	Yes	Urologic Surgery	Analysis A	No	泌尿外科手术（经尿道手术、腹腔镜泌尿外科手术等），气管插管		73											73									Time to achieve sedation		Analysis A	continuous					1.3	1.15 to 1.54	min				1.34	1.14 to 1.75	min
Lan 2024	10.1097/EJA.0000000000001938	China	Yes	Urologic Surgery	Analysis A	No	泌尿外科手术（经尿道手术、腹腔镜泌尿外科手术等），气管插管		73											73									Time to full alertness		Analysis A	continuous					16	9.5 to 26	min				14	9 to 23	min
Lan 2024	10.1097/EJA.0000000000001938	China	Yes	Urologic Surgery	Analysis A	No	泌尿外科手术（经尿道手术、腹腔镜泌尿外科手术等），气管插管																						Respiratory complications		Analysis A	binary
Lee_2023	10.1186/s12871-023-02104-1	South Korea	pharmaceutics	Head and Neck Surgery	Analysis A	Yes(0.2 mg, with possible additional 0.2 mg)	open thyroidectomy, tracheal intubation	85 min (median, IQR: 70-98)	28	45				24.3	22.8-26.0		ASA I/II: 16/12	Propofol	85 min (median, IQR: 75-105)	29	51				22.6	20.9-25.3		ASA I/II: 17/12	QoR-15		Analysis A	continuous	24h post-op				125	110-135					129	110-139
Lee_2023	10.1186/s12871-023-02104-1	South Korea	pharmaceutics	Head and Neck Surgery	Analysis A	Yes(0.2 mg, with possible additional 0.2 mg)	open thyroidectomy, tracheal intubation																						Delirium		Analysis A	binary
Lee_2023	10.1186/s12871-023-02104-1	South Korea	pharmaceutics	Head and Neck Surgery	Analysis A	Yes(0.2 mg, with possible additional 0.2 mg)	open thyroidectomy, tracheal intubation																						Hypotension		Analysis A	binary
Lee_2023	10.1186/s12871-023-02104-1	South Korea	pharmaceutics	Head and Neck Surgery	Analysis A	Yes(0.2 mg, with possible additional 0.2 mg)	open thyroidectomy, tracheal intubation		28											29									PONV		Analysis A	binary	first 24h postoperatively	3						0
Lee_2023	10.1186/s12871-023-02104-1	South Korea	pharmaceutics	Head and Neck Surgery	Analysis A	Yes(0.2 mg, with possible additional 0.2 mg)	open thyroidectomy, tracheal intubation		28											29									Extubation time		Analysis A	continuous					3.2	2.4-4.2	min				5.7	4.7-8.3	min
Lee_2023	10.1186/s12871-023-02104-1	South Korea	pharmaceutics	Head and Neck Surgery	Analysis A	Yes(0.2 mg, with possible additional 0.2 mg)	open thyroidectomy, tracheal intubation																						Time to achieve sedation		Analysis B	continuous
Lee_2023	10.1186/s12871-023-02104-1	South Korea	pharmaceutics	Head and Neck Surgery	Analysis A	Yes(0.2 mg, with possible additional 0.2 mg)	open thyroidectomy, tracheal intubation																						Time to full alertness		Analysis B	continuous
Lee_2023	10.1186/s12871-023-02104-1	South Korea	pharmaceutics	Head and Neck Surgery	Analysis A	Yes(0.2 mg, with possible additional 0.2 mg)	open thyroidectomy, tracheal intubation																						Respiratory complications		Analysis B	binary
Lee 2024(1)	10.1016/j.accpm.2023.101337	South Korea	Yes	Neurosurgery	Analysis A	Yes(0.2 mg，可追加至0.8 mg)	介入神经放射学（血管内弹簧圈栓塞术），气管插管	65.0 [56.3–80.0] min (麻醉时间)	38		56.5						ASA I/II/III: 18/20/0	Propofol	72.5 [61.3–88.8] min (麻醉时间)	38		54.5						ASA I/II/III: 18/19/1	Hypotension		Analysis A	binary		11						23
Lee 2024(1)	10.1016/j.accpm.2023.101337	South Korea	Yes	Neurosurgery	Analysis A	Yes(0.2 mg，可追加至0.8 mg)	介入神经放射学（血管内弹簧圈栓塞术），气管插管		38											38									Extubation time		Analysis A	continuous					2.52	2.02-3.71	min				5.1	2.94-8.89	min
Lee 2024(1)	10.1016/j.accpm.2023.101337	South Korea	Yes	Neurosurgery	Analysis A	Yes(0.2 mg，可追加至0.8 mg)	介入神经放射学（血管内弹簧圈栓塞术），气管插管		38											38									Time to full alertness		Analysis A	continuous					3	2.51-4.64	min				6.18	3.55-10.00	min
Lee 2024(2)	10.1097/EJA.0000000000001951	South Korea	pharmaceutics	breast surgery	Analysis A	YES(0.2 mg, 可重复0.1 mg至1 mg)	乳腺癌手术，使用声门上气道（SGA）	55 [45 to 60] min (operation duration)	32	54		23.7	3.2				ASA I/II: 18/14	Propofol	60 [45 to 75] min (operation duration)	31	54		24.1	4				ASA I/II: 16/15	QoR-15		Analysis A	continuous	24h post-op				140	131 to 146					131	124 to 145
Lee 2024(2)	10.1097/EJA.0000000000001951	South Korea	pharmaceutics	breast surgery	Analysis A	YES(0.2 mg, 可重复0.1 mg至1 mg)	乳腺癌手术，使用声门上气道（SGA）																						Delirium		Analysis A	binary
Lee 2024(2)	10.1097/EJA.0000000000001951	South Korea	pharmaceutics	breast surgery	Analysis A	YES(0.2 mg, 可重复0.1 mg至1 mg)	乳腺癌手术，使用声门上气道（SGA）																						Hypotension		Analysis A	binary
Lee 2024(2)	10.1097/EJA.0000000000001951	South Korea	pharmaceutics	breast surgery	Analysis A	YES(0.2 mg, 可重复0.1 mg至1 mg)	乳腺癌手术，使用声门上气道（SGA）		32											31									PONV		Analysis A	binary	24h post-op	6						4
Lee 2024(2)	10.1097/EJA.0000000000001951	South Korea	pharmaceutics	breast surgery	Analysis A	YES(0.2 mg, 可重复0.1 mg至1 mg)	乳腺癌手术，使用声门上气道（SGA）		32											31									Extubation time		Analysis A	continuous			2.82	0.85			min		6.1	2.48			min
Lee 2024(2)	10.1097/EJA.0000000000001951	South Korea	pharmaceutics	breast surgery	Analysis A	YES(0.2 mg, 可重复0.1 mg至1 mg)	乳腺癌手术，使用声门上气道（SGA）																						Time to achieve sedation		Analysis B	continuous
Lee 2024(2)	10.1097/EJA.0000000000001951	South Korea	pharmaceutics	breast surgery	Analysis A	YES(0.2 mg, 可重复0.1 mg至1 mg)	乳腺癌手术，使用声门上气道（SGA）																						Time to full alertness		Analysis B	continuous
Lee 2024(2)	10.1097/EJA.0000000000001951	South Korea	pharmaceutics	breast surgery	Analysis A	YES(0.2 mg, 可重复0.1 mg至1 mg)	乳腺癌手术，使用声门上气道（SGA）		32											31									Respiratory complications	Severe hypoxaemia	Analysis A	binary		0						0
Lee J 2024(3)	10.3390/jpm14040382	South Korea	No	Orthopedic Surgery	Analysis A	Yes(2 patients in remimazolam group)	脊柱手术（spine surgery），气管插管	176.5 (48.6) min (duration of anesthesia)	36	54.2							ASA I/II/III: 未报告具体人数	Propofol	174.1 (43.4) min (duration of anesthesia)	36	50.3							ASA I/II/III: 未报告具体人数	QoR-15		Analysis A	continuous	24h post-op (POD1)		112	23.1					114	20.1
Lee J 2024(3)	10.3390/jpm14040382	South Korea	No	Orthopedic Surgery	Analysis A	Yes(2 patients in remimazolam group)	脊柱手术（spine surgery），气管插管																						Delirium		Analysis A	binary
Lee J 2024(3)	10.3390/jpm14040382	South Korea	No	Orthopedic Surgery	Analysis A	Yes(2 patients in remimazolam group)	脊柱手术（spine surgery），气管插管																						Hypotension		Analysis A	binary
Lee J 2024(3)	10.3390/jpm14040382	South Korea	No	Orthopedic Surgery	Analysis A	Yes(2 patients in remimazolam group)	脊柱手术（spine surgery），气管插管																						PONV		Analysis A	binary
Lee J 2024(3)	10.3390/jpm14040382	South Korea	No	Orthopedic Surgery	Analysis A	Yes(2 patients in remimazolam group)	脊柱手术（spine surgery），气管插管		36											36									Extubation time		Analysis A	continuous			11.7	3.99			min		13.1	4.48			min
Lee J 2024(3)	10.3390/jpm14040382	South Korea	No	Orthopedic Surgery	Analysis A	Yes(2 patients in remimazolam group)	脊柱手术（spine surgery），气管插管		36											36									Time to achieve sedation		Analysis A	continuous			1.28	0.24			min		1.3	0.51			min
Lee J 2024(3)	10.3390/jpm14040382	South Korea	No	Orthopedic Surgery	Analysis A	Yes(2 patients in remimazolam group)	脊柱手术（spine surgery），气管插管		36											36									Time to full alertness		Analysis A	continuous			9.91	3.3			min		11.9	4.24			min
Lee J 2024(3)	10.3390/jpm14040382	South Korea	No	Orthopedic Surgery	Analysis A	Yes(2 patients in remimazolam group)	脊柱手术（spine surgery），气管插管																						Respiratory complications		Analysis A	binary
Liu 2021	10.1002/prp2.851	China	Yes	Cardiac and Thoracic Surgery	Analysis A	No	心脏瓣膜置换术（二尖瓣置换/主动脉瓣置换/双瓣置换），气管插管	10 min (从麻醉开始到气管插管的时间)	30	54.9							ASA III: 30	Propofol	10 min (从麻醉开始到气管插管的时间)	30	50.6							ASA III: 30	Hypotension		Analysis A	binary		5						13
Liu 2021	10.1002/prp2.851	China	Yes	Cardiac and Thoracic Surgery	Analysis A	No	心脏瓣膜置换术（二尖瓣置换/主动脉瓣置换/双瓣置换），气管插管																						Extubation time		Analysis A	continuous
Liu 2021	10.1002/prp2.851	China	Yes	Cardiac and Thoracic Surgery	Analysis A	No	心脏瓣膜置换术（二尖瓣置换/主动脉瓣置换/双瓣置换），气管插管																						Time to achieve sedation		Analysis B	continuous
Liu 2021	10.1002/prp2.851	China	Yes	Cardiac and Thoracic Surgery	Analysis A	No	心脏瓣膜置换术（二尖瓣置换/主动脉瓣置换/双瓣置换），气管插管																						Time to full alertness		Analysis B	continuous
Liu 2021	10.1002/prp2.851	China	Yes	Cardiac and Thoracic Surgery	Analysis A	No	心脏瓣膜置换术（二尖瓣置换/主动脉瓣置换/双瓣置换），气管插管																						Respiratory complications		Analysis B	binary
Liu 2021	10.1002/prp2.851	China	Yes	Cardiac and Thoracic Surgery	Analysis A	No	心脏瓣膜置换术（二尖瓣置换/主动脉瓣置换/双瓣置换），气管插管																						QoR-15		Analysis A	continuous
Liu 2021	10.1002/prp2.851	China	Yes	Cardiac and Thoracic Surgery	Analysis A	No	心脏瓣膜置换术（二尖瓣置换/主动脉瓣置换/双瓣置换），气管插管																						Delirium		Analysis A	binary
Liu 2021	10.1002/prp2.851	China	Yes	Cardiac and Thoracic Surgery	Analysis A	No	心脏瓣膜置换术（二尖瓣置换/主动脉瓣置换/双瓣置换），气管插管																						PONV		Analysis A,Analysis B	binary
Liu T 2024	10.12659/MSM.943784	China	pharmaceutics	Laparoscopic surgery	Analysis A	No	腹腔镜结肠癌根治术，气管插管	238.600±53.890 min (麻醉时间)	50	71.62		23.109	2.872				ASA I/II/III: 27/18/5	Propofol	228.400±54.431 min (麻醉时间)	50	71.4		23.953	3.326				ASA I/II/III: 29/15/6	Delirium		Analysis A	binary	术后7天内	11						15
Liu T 2024	10.12659/MSM.943784	China	pharmaceutics	Laparoscopic surgery	Analysis A	No	腹腔镜结肠癌根治术，气管插管		50											50									PONV		Analysis A	binary		5						3
Liu T 2024	10.12659/MSM.943784	China	pharmaceutics	Laparoscopic surgery	Analysis A	No	腹腔镜结肠癌根治术，气管插管		50											50									Respiratory complications	Hypoxemia	Analysis A	binary		0						1
Liu T 2024	10.12659/MSM.943784	China	pharmaceutics	Laparoscopic surgery	Analysis A	No	腹腔镜结肠癌根治术，气管插管		50											50									Respiratory complications	Respiratory depression	Analysis A	binary		0						1
Long 2024	10.2147/DDDT.S473700	China	pharmaceutics	Neurosurgery	Analysis A	No	经皮球囊压迫术(PBC)治疗三叉神经痛，气管插管	55 [49-65] min (duration of anesthesia)		67		23.2	3				ASA I-II: 17, ASA III-IV: 23	Propofol	60 [46-70] min (duration of anesthesia)		69		24	2.8				ASA I-II: 21, ASA III-IV: 19	QoR-15		Analysis A	continuous
Long 2024	10.2147/DDDT.S473700	China	pharmaceutics	Neurosurgery	Analysis A	No	经皮球囊压迫术(PBC)治疗三叉神经痛，气管插管																						Delirium		Analysis A	binary
Long 2024	10.2147/DDDT.S473700	China	pharmaceutics	Neurosurgery	Analysis A	No	经皮球囊压迫术(PBC)治疗三叉神经痛，气管插管																						Hypotension		Analysis A	binary
Long 2024	10.2147/DDDT.S473700	China	pharmaceutics	Neurosurgery	Analysis A	No	经皮球囊压迫术(PBC)治疗三叉神经痛，气管插管																						PONV		Analysis A	binary
Long 2024	10.2147/DDDT.S473700	China	pharmaceutics	Neurosurgery	Analysis A	No	经皮球囊压迫术(PBC)治疗三叉神经痛，气管插管		40											40									Extubation time		Analysis A	continuous					20	17-27	min				23.5	18-30	min
Long 2024	10.2147/DDDT.S473700	China	pharmaceutics	Neurosurgery	Analysis A	No	经皮球囊压迫术(PBC)治疗三叉神经痛，气管插管																						Time to achieve sedation		Analysis B	continuous
Long 2024	10.2147/DDDT.S473700	China	pharmaceutics	Neurosurgery	Analysis A	No	经皮球囊压迫术(PBC)治疗三叉神经痛，气管插管																						Time to full alertness		Analysis B	continuous
Long 2024	10.2147/DDDT.S473700	China	pharmaceutics	Neurosurgery	Analysis A	No	经皮球囊压迫术(PBC)治疗三叉神经痛，气管插管		40											40									Respiratory complications	Postoperative complications	Analysis A	binary		7						14
Luo 2023	10.2147/TCRM.S428278	China	Yes	Laparoscopic surgery	Analysis A	Yes(2mg)	短时腹腔镜手术（胆囊切除术、阑尾切除术、卵巢囊肿切除术、子宫肌瘤切除术），气管插管	64.36±11.02 min (Low-group), 67.29±10.14 min (Median-group), 67.75±11.27 min (High-group)	143								ASA I/II: 所有患者均为ASA I-II级，未报告具体人数	Propofol	66.63±11.10 min	49	37.37		23.01	2.87				ASA I/II: 所有患者均为ASA I-II级，未报告具体人数	QoR-40		Analysis A	continuous	24h post-op
Luo 2023	10.2147/TCRM.S428278	China	Yes	Laparoscopic surgery	Analysis A	Yes(2mg)	短时腹腔镜手术（胆囊切除术、阑尾切除术、卵巢囊肿切除术、子宫肌瘤切除术），气管插管																						Delirium		Analysis A	binary
Luo 2023	10.2147/TCRM.S428278	China	Yes	Laparoscopic surgery	Analysis A	Yes(2mg)	短时腹腔镜手术（胆囊切除术、阑尾切除术、卵巢囊肿切除术、子宫肌瘤切除术），气管插管		143											49									Hypotension		Analysis A	binary		18						15
Luo 2023	10.2147/TCRM.S428278	China	Yes	Laparoscopic surgery	Analysis A	Yes(2mg)	短时腹腔镜手术（胆囊切除术、阑尾切除术、卵巢囊肿切除术、子宫肌瘤切除术），气管插管		143											49									PONV		Analysis A	binary		15						8
Luo 2023	10.2147/TCRM.S428278	China	Yes	Laparoscopic surgery	Analysis A	Yes(2mg)	短时腹腔镜手术（胆囊切除术、阑尾切除术、卵巢囊肿切除术、子宫肌瘤切除术），气管插管		143											49									Extubation time		Analysis A	continuous							min		12.24	1.23			min
Luo 2023	10.2147/TCRM.S428278	China	Yes	Laparoscopic surgery	Analysis A	Yes(2mg)	短时腹腔镜手术（胆囊切除术、阑尾切除术、卵巢囊肿切除术、子宫肌瘤切除术），气管插管		143											49									Time to achieve sedation		Analysis A	continuous							min		0.57	0.21			min
Luo 2023	10.2147/TCRM.S428278	China	Yes	Laparoscopic surgery	Analysis A	Yes(2mg)	短时腹腔镜手术（胆囊切除术、阑尾切除术、卵巢囊肿切除术、子宫肌瘤切除术），气管插管																						Time to full alertness		Analysis A	continuous
Luo 2023	10.2147/TCRM.S428278	China	Yes	Laparoscopic surgery	Analysis A	Yes(2mg)	短时腹腔镜手术（胆囊切除术、阑尾切除术、卵巢囊肿切除术、子宫肌瘤切除术），气管插管		143											49									Respiratory complications	Incidence of respiratory depression after extubation	Analysis A	binary		4						3
Mao 2022	10.2147/DDDT.S359496	China	No	Urologic Surgery	Analysis A	No	urologic surgery, 气管插管	108.0(82.0) min (duration of anesthesia, median IQR)	64		52.5			25.2	3.9		ASA I/II/III: 11/45/8	Propofol	80.0(85.3) min (duration of anesthesia, median IQR)	64		50			23.7	5.3		ASA I/II/III: 19/36/9	QoR-15		Analysis A	continuous	POD1				114.5	20.5					124	26.0
Mao 2022	10.2147/DDDT.S359496	China	No	Urologic Surgery	Analysis A	No	urologic surgery, 气管插管		64											64									QoR-15		Analysis A	continuous	POD3				138	14.0					143	11.5
Mao 2022	10.2147/DDDT.S359496	China	No	Urologic Surgery	Analysis A	No	urologic surgery, 气管插管		64											64									Delirium		Analysis A	binary	PACU	6						2
Mao 2022	10.2147/DDDT.S359496	China	No	Urologic Surgery	Analysis A	No	urologic surgery, 气管插管																						Hypotension		Analysis A	binary
Mao 2022	10.2147/DDDT.S359496	China	No	Urologic Surgery	Analysis A	No	urologic surgery, 气管插管		64											64									PONV		Analysis A	binary	PACU	7						3
Mao 2022	10.2147/DDDT.S359496	China	No	Urologic Surgery	Analysis A	No	urologic surgery, 气管插管																						Extubation time		Analysis A	continuous
Mao 2022	10.2147/DDDT.S359496	China	No	Urologic Surgery	Analysis A	No	urologic surgery, 气管插管																						Time to achieve sedation		Analysis B	continuous
Mao 2022	10.2147/DDDT.S359496	China	No	Urologic Surgery	Analysis A	No	urologic surgery, 气管插管																						Time to full alertness		Analysis B	continuous
Mao 2022	10.2147/DDDT.S359496	China	No	Urologic Surgery	Analysis A	No	urologic surgery, 气管插管		64											64									Respiratory complications	Hypoxemia	Analysis A	binary	PACU	0						0
Matsumoto 2023	10.3390/jcm12165402	Japan	No	Laparoscopic surgery	Analysis A	No	腹腔镜妇科手术（子宫切除术、囊肿切除术、肌瘤切除术、骶骨固定术），气管插管	211 min (duration of anesthesia, mean)	30	50							ASA I/II/III: 9/21/0	Propofol	216 min (duration of anesthesia, mean)	30	46.5							ASA I/II/III: 11/19/0	PONV		Analysis A	binary	2h post-op	9						9
Matsumoto 2023	10.3390/jcm12165402	Japan	No	Laparoscopic surgery	Analysis A	No	腹腔镜妇科手术（子宫切除术、囊肿切除术、肌瘤切除术、骶骨固定术），气管插管		30											30									PONV		Analysis A	binary	24h post-op	5						5
Matsumoto 2023	10.3390/jcm12165402	Japan	No	Laparoscopic surgery	Analysis A	No	腹腔镜妇科手术（子宫切除术、囊肿切除术、肌瘤切除术、骶骨固定术），气管插管		30											30									Vomiting		Analysis A	binary	2h post-op	3						2
Matsumoto 2023	10.3390/jcm12165402	Japan	No	Laparoscopic surgery	Analysis A	No	腹腔镜妇科手术（子宫切除术、囊肿切除术、肌瘤切除术、骶骨固定术），气管插管		30											30									Vomiting		Analysis A	binary	24h post-op	1						0
Matsumoto 2023	10.3390/jcm12165402	Japan	No	Laparoscopic surgery	Analysis A	No	腹腔镜妇科手术（子宫切除术、囊肿切除术、肌瘤切除术、骶骨固定术），气管插管		30											30									Rescue antiemetic use		Analysis A	binary	2h post-op	1						5
Matsumoto 2023	10.3390/jcm12165402	Japan	No	Laparoscopic surgery	Analysis A	No	腹腔镜妇科手术（子宫切除术、囊肿切除术、肌瘤切除术、骶骨固定术），气管插管		30											30									Rescue antiemetic use		Analysis A	binary	24h post-op	0						1
Matsumoto 2023	10.3390/jcm12165402	Japan	No	Laparoscopic surgery	Analysis A	No	腹腔镜妇科手术（子宫切除术、囊肿切除术、肌瘤切除术、骶骨固定术），气管插管																						Hypotension		Analysis A	binary
Matsumoto 2023	10.3390/jcm12165402	Japan	No	Laparoscopic surgery	Analysis A	No	腹腔镜妇科手术（子宫切除术、囊肿切除术、肌瘤切除术、骶骨固定术），气管插管																						Extubation time		Analysis A	continuous
Matsumoto 2023	10.3390/jcm12165402	Japan	No	Laparoscopic surgery	Analysis A	No	腹腔镜妇科手术（子宫切除术、囊肿切除术、肌瘤切除术、骶骨固定术），气管插管																						Time to achieve sedation		Analysis B	continuous
Matsumoto 2023	10.3390/jcm12165402	Japan	No	Laparoscopic surgery	Analysis A	No	腹腔镜妇科手术（子宫切除术、囊肿切除术、肌瘤切除术、骶骨固定术），气管插管																						Time to full alertness		Analysis B	continuous
Matsumoto 2023	10.3390/jcm12165402	Japan	No	Laparoscopic surgery	Analysis A	No	腹腔镜妇科手术（子宫切除术、囊肿切除术、肌瘤切除术、骶骨固定术），气管插管																						Respiratory complications		Analysis B	binary
Oh 2023	10.1016/j.jclinane.2023.111223	Republic of Korea	No	cardiac and thoracic surgery	Analysis A	Yes(0.2 mg increments, max 1 mg)	心房颤动导管消融术，使用喉罩通气	124 (112, 142) min			60			26	24.1, 27.7		ASA II/III: 38/12	Propofol	123 (116, 140) min			60			24.7	22.5, 27.5		ASA II/III: 37/13	QoR-15		Analysis A	continuous
Oh 2023	10.1016/j.jclinane.2023.111223	Republic of Korea	No	cardiac and thoracic surgery	Analysis A	Yes(0.2 mg increments, max 1 mg)	心房颤动导管消融术，使用喉罩通气																						Delirium		Analysis A	binary
Oh 2023	10.1016/j.jclinane.2023.111223	Republic of Korea	No	cardiac and thoracic surgery	Analysis A	Yes(0.2 mg increments, max 1 mg)	心房颤动导管消融术，使用喉罩通气		50											50									Hypotension		Analysis A,Analysis B	binary		10						20
Oh 2023	10.1016/j.jclinane.2023.111223	Republic of Korea	No	cardiac and thoracic surgery	Analysis A	Yes(0.2 mg increments, max 1 mg)	心房颤动导管消融术，使用喉罩通气		50											50									PONV		Analysis A,Analysis B	binary		2						3
Oh 2023	10.1016/j.jclinane.2023.111223	Republic of Korea	No	cardiac and thoracic surgery	Analysis A	Yes(0.2 mg increments, max 1 mg)	心房颤动导管消融术，使用喉罩通气		50											50									Extubation time		Analysis A	continuous					6	4, 8	min				14	9, 19	min
Oh 2023	10.1016/j.jclinane.2023.111223	Republic of Korea	No	cardiac and thoracic surgery	Analysis A	Yes(0.2 mg increments, max 1 mg)	心房颤动导管消融术，使用喉罩通气																						Time to achieve sedation		Analysis B	continuous
Oh 2023	10.1016/j.jclinane.2023.111223	Republic of Korea	No	cardiac and thoracic surgery	Analysis A	Yes(0.2 mg increments, max 1 mg)	心房颤动导管消融术，使用喉罩通气																						Time to full alertness		Analysis B	continuous
Oh 2023	10.1016/j.jclinane.2023.111223	Republic of Korea	No	cardiac and thoracic surgery	Analysis A	Yes(0.2 mg increments, max 1 mg)	心房颤动导管消融术，使用喉罩通气		50																				Respiratory complications	Respiratory depression	Analysis B	binary		0
Kotani 2024	10.1007/s00540-024-03311-x	Japan	No	Cardiac and Thoracic Surgery	Analysis A	Yes(8 patients in remimazolam group)	经导管主动脉瓣置换术（TAVR），气管插管		17	82.7								Propofol		17	84.7								QoR-15		Analysis A	continuous	POD 3		127	18.7					131	12.7
Kotani 2024	10.1007/s00540-024-03311-x	Japan	No	Cardiac and Thoracic Surgery	Analysis A	Yes(8 patients in remimazolam group)	经导管主动脉瓣置换术（TAVR），气管插管		17											17									Delirium		Analysis A	binary	ICU stay	3						3
Kotani 2024	10.1007/s00540-024-03311-x	Japan	No	Cardiac and Thoracic Surgery	Analysis A	Yes(8 patients in remimazolam group)	经导管主动脉瓣置换术（TAVR），气管插管		17											18									Hypotension		Analysis A	binary	从麻醉诱导至手术切皮开始
Kotani 2024	10.1007/s00540-024-03311-x	Japan	No	Cardiac and Thoracic Surgery	Analysis A	Yes(8 patients in remimazolam group)	经导管主动脉瓣置换术（TAVR），气管插管																						PONV		Analysis A	binary
Kotani 2024	10.1007/s00540-024-03311-x	Japan	No	Cardiac and Thoracic Surgery	Analysis A	Yes(8 patients in remimazolam group)	经导管主动脉瓣置换术（TAVR），气管插管																						Extubation time		Analysis A	continuous
Kotani 2024	10.1007/s00540-024-03311-x	Japan	No	Cardiac and Thoracic Surgery	Analysis A	Yes(8 patients in remimazolam group)	经导管主动脉瓣置换术（TAVR），气管插管																						Time to achieve sedation		Analysis B	continuous
Kotani 2024	10.1007/s00540-024-03311-x	Japan	No	Cardiac and Thoracic Surgery	Analysis A	Yes(8 patients in remimazolam group)	经导管主动脉瓣置换术（TAVR），气管插管																						Time to full alertness		Analysis B	continuous
Kotani 2024	10.1007/s00540-024-03311-x	Japan	No	Cardiac and Thoracic Surgery	Analysis A	Yes(8 patients in remimazolam group)	经导管主动脉瓣置换术（TAVR），气管插管																						Respiratory complications		Analysis B	binary
Zhang 2022	10.1186/s12871-022-01641-5	China	Yes	Orthopedic Surgery	Analysis A	Yes(0.3 mg)	髋关节置换术，气管插管	130.16±43.01 min		74.31		24.07	2.17				ASA II/III: 14/16	Propofol	131.64±45.63 min		75.04		23.99	2.11				ASA II/III: 13/16	QoR-15		Analysis A	continuous
Zhang 2022	10.1186/s12871-022-01641-5	China	Yes	Orthopedic Surgery	Analysis A	Yes(0.3 mg)	髋关节置换术，气管插管																						Delirium		Analysis A	binary
Zhang 2022	10.1186/s12871-022-01641-5	China	Yes	Orthopedic Surgery	Analysis A	Yes(0.3 mg)	髋关节置换术，气管插管																						Hypotension		Analysis A	binary
Zhang 2022	10.1186/s12871-022-01641-5	China	Yes	Orthopedic Surgery	Analysis A	Yes(0.3 mg)	髋关节置换术，气管插管		30											29									PONV		Analysis A	binary		1						3
Zhang 2022	10.1186/s12871-022-01641-5	China	Yes	Orthopedic Surgery	Analysis A	Yes(0.3 mg)	髋关节置换术，气管插管		30											29									Extubation time		Analysis A	continuous			4.71	1.04			min		5.02	1.01			min
Zhang 2022	10.1186/s12871-022-01641-5	China	Yes	Orthopedic Surgery	Analysis A	Yes(0.3 mg)	髋关节置换术，气管插管																						Time to achieve sedation		Analysis B	continuous
Zhang 2022	10.1186/s12871-022-01641-5	China	Yes	Orthopedic Surgery	Analysis A	Yes(0.3 mg)	髋关节置换术，气管插管																						Time to full alertness		Analysis B	continuous
Zhang 2022	10.1186/s12871-022-01641-5	China	Yes	Orthopedic Surgery	Analysis A	Yes(0.3 mg)	髋关节置换术，气管插管		30											29									Respiratory complications	Hypoxemia	Analysis A	binary		0						1
Luo 2023	10.1186/s12871-023-02092-2	China	Yes	day-case surgery	Analysis A	YES(0.2 mg，可重复至1 mg)	日间手术（泌尿外科、妇产科、普外科、胸外科），使用喉罩通气	42.2 ± 27.7 min (手术时长)		43.5		22.7	3.4				ASA I/II: 17/21	Propofol	38.7 ± 25.1 min (手术时长)		44.3		23.2	3.7				ASA I/II: 19/19	QoR-15		Analysis A	continuous
Luo 2023	10.1186/s12871-023-02092-2	China	Yes	day-case surgery	Analysis A	YES(0.2 mg，可重复至1 mg)	日间手术（泌尿外科、妇产科、普外科、胸外科），使用喉罩通气		38											38									Delirium		Analysis A	binary	PACU discharge	0						0
Luo 2023	10.1186/s12871-023-02092-2	China	Yes	day-case surgery	Analysis A	YES(0.2 mg，可重复至1 mg)	日间手术（泌尿外科、妇产科、普外科、胸外科），使用喉罩通气		38											38									Hypotension		Analysis A	binary	麻醉维持期	10						26
Luo 2023	10.1186/s12871-023-02092-2	China	Yes	day-case surgery	Analysis A	YES(0.2 mg，可重复至1 mg)	日间手术（泌尿外科、妇产科、普外科、胸外科），使用喉罩通气		38											38									PONV		Analysis A	binary		0						2
Luo 2023	10.1186/s12871-023-02092-2	China	Yes	day-case surgery	Analysis A	YES(0.2 mg，可重复至1 mg)	日间手术（泌尿外科、妇产科、普外科、胸外科），使用喉罩通气		38											38									Extubation time		Analysis A	continuous					17.2	12.2-22.8	min				11.2	8.2-16.1	min
Luo 2023	10.1186/s12871-023-02092-2	China	Yes	day-case surgery	Analysis A	YES(0.2 mg，可重复至1 mg)	日间手术（泌尿外科、妇产科、普外科、胸外科），使用喉罩通气		38											38									Time to achieve sedation		Analysis A	continuous					0.83	0.75-0.93	min				0.85	0.68-1.00	min
Luo 2023	10.1186/s12871-023-02092-2	China	Yes	day-case surgery	Analysis A	YES(0.2 mg，可重复至1 mg)	日间手术（泌尿外科、妇产科、普外科、胸外科），使用喉罩通气		38											38									Time to full alertness		Analysis A	continuous					17.6	12.9-24.1	min				12.3	9.4-16.4	min
Luo 2023	10.1186/s12871-023-02092-2	China	Yes	day-case surgery	Analysis A	YES(0.2 mg，可重复至1 mg)	日间手术（泌尿外科、妇产科、普外科、胸外科），使用喉罩通气		38											38									Respiratory complications	Hypoxemia	Analysis A	binary	麻醉恢复期	0						1
Huang 2023	10.1186/s12871-023-02364-x	China	Yes	breast surgery	Analysis A	No	乳腺癌手术，气管插管	98 (84, 117) min	60	62.6		24.3	2.6				ASA II/III: 32/28	Propofol	98 (84, 118) min	60	63.8		24.8	2.7				ASA II/III: 24/36	QoR-40		Analysis A	continuous	术后1天				187	179, 189					186	179, 191
Huang 2023	10.1186/s12871-023-02364-x	China	Yes	breast surgery	Analysis A	No	乳腺癌手术，气管插管		60											60									Delirium		Analysis A	binary	PACU期间	0						0
Huang 2023	10.1186/s12871-023-02364-x	China	Yes	breast surgery	Analysis A	No	乳腺癌手术，气管插管		60											60									Hypotension		Analysis A	binary	诱导后20分钟内	22						35
Huang 2023	10.1186/s12871-023-02364-x	China	Yes	breast surgery	Analysis A	No	乳腺癌手术，气管插管		60											60									PONV		Analysis A	binary	PACU期间	2						1
Huang 2023	10.1186/s12871-023-02364-x	China	Yes	breast surgery	Analysis A	No	乳腺癌手术，气管插管																						Extubation time		Analysis A	continuous
Huang 2023	10.1186/s12871-023-02364-x	China	Yes	breast surgery	Analysis A	No	乳腺癌手术，气管插管																						Time to achieve sedation		Analysis B	continuous
Huang 2023	10.1186/s12871-023-02364-x	China	Yes	breast surgery	Analysis A	No	乳腺癌手术，气管插管																						Time to full alertness		Analysis B	continuous
Huang 2023	10.1186/s12871-023-02364-x	China	Yes	breast surgery	Analysis A	No	乳腺癌手术，气管插管																						Respiratory complications		Analysis B	binary
Luo_2024	10.1186/s12871-024-02614-6	China	Yes	Laparoscopic surgery	Analysis A	No	腹腔镜胆囊切除术，气管插管	85.0 ± 19.6 min		42.8		23.9	2.1				ASA I/II: 45/11	Propofol	78.9 ± 19.1 min		43		23.9	2.3				ASA I/II: 48/8	QoR-15		Analysis A	continuous
Luo_2024	10.1186/s12871-024-02614-6	China	Yes	Laparoscopic surgery	Analysis A	No	腹腔镜胆囊切除术，气管插管		56											56									Delirium		Analysis A	binary		0						0
Luo_2024	10.1186/s12871-024-02614-6	China	Yes	Laparoscopic surgery	Analysis A	No	腹腔镜胆囊切除术，气管插管																						Hypotension		Analysis A	binary
Luo_2024	10.1186/s12871-024-02614-6	China	Yes	Laparoscopic surgery	Analysis A	No	腹腔镜胆囊切除术，气管插管		56											56									PONV		Analysis A	binary		8						0
Luo_2024	10.1186/s12871-024-02614-6	China	Yes	Laparoscopic surgery	Analysis A	No	腹腔镜胆囊切除术，气管插管		56											56									Extubation time		Analysis A	continuous			16	2.6			min		8.8	4.3			min
Luo_2024	10.1186/s12871-024-02614-6	China	Yes	Laparoscopic surgery	Analysis A	No	腹腔镜胆囊切除术，气管插管		56											56									Time to achieve sedation		Analysis A	continuous			1.24	0.17			min		1.25	0.15			min
Luo_2024	10.1186/s12871-024-02614-6	China	Yes	Laparoscopic surgery	Analysis A	No	腹腔镜胆囊切除术，气管插管		56											56									Time to full alertness		Analysis A	continuous			45.4	10.2			min		37.7	10.1			min
Luo_2024	10.1186/s12871-024-02614-6	China	Yes	Laparoscopic surgery	Analysis A	No	腹腔镜胆囊切除术，气管插管		56											56									Respiratory complications	O2 saturation < 90%	Analysis A	binary		7						13
Lee2024	10.1038/s41598-024-63578-8	Republic of Korea	pharmaceutics	cardiac and thoracic surgery	Analysis A	YES(0.2 mg初始剂量，可追加0.1 mg，最大1.0 mg)	房颤射频消融术，使用声门上气道或气管插管	142 min (mean, 手术时长)	26		66	24.6	3.8					Propofol	135 min (mean, 手术时长)	26		58	26.1	2.8					QoR-15		Analysis A	continuous	24h post-op				137	127-145					144	139-145
Lee2024	10.1038/s41598-024-63578-8	Republic of Korea	pharmaceutics	cardiac and thoracic surgery	Analysis A	YES(0.2 mg初始剂量，可追加0.1 mg，最大1.0 mg)	房颤射频消融术，使用声门上气道或气管插管		26											27									Delirium		Analysis A	binary		0						0
Lee2024	10.1038/s41598-024-63578-8	Republic of Korea	pharmaceutics	cardiac and thoracic surgery	Analysis A	YES(0.2 mg初始剂量，可追加0.1 mg，最大1.0 mg)	房颤射频消融术，使用声门上气道或气管插管		26											27									Hypotension		Analysis A	binary		3						1
Lee2024	10.1038/s41598-024-63578-8	Republic of Korea	pharmaceutics	cardiac and thoracic surgery	Analysis A	YES(0.2 mg初始剂量，可追加0.1 mg，最大1.0 mg)	房颤射频消融术，使用声门上气道或气管插管		26											27									PONV		Analysis A	binary		1						3
Lee2024	10.1038/s41598-024-63578-8	Republic of Korea	pharmaceutics	cardiac and thoracic surgery	Analysis A	YES(0.2 mg初始剂量，可追加0.1 mg，最大1.0 mg)	房颤射频消融术，使用声门上气道或气管插管		26											27									Extubation time		Analysis A	continuous					3.52	2.95-4.47	min				6.37	5.13-9.53	min
Lee2024	10.1038/s41598-024-63578-8	Republic of Korea	pharmaceutics	cardiac and thoracic surgery	Analysis A	YES(0.2 mg初始剂量，可追加0.1 mg，最大1.0 mg)	房颤射频消融术，使用声门上气道或气管插管		26											27									Time to achieve sedation		Analysis A	continuous					1.68	1.40-1.90	min				2.02	1.17-2.68	min
Lee2024	10.1038/s41598-024-63578-8	Republic of Korea	pharmaceutics	cardiac and thoracic surgery	Analysis A	YES(0.2 mg初始剂量，可追加0.1 mg，最大1.0 mg)	房颤射频消融术，使用声门上气道或气管插管		26											27									Time to full alertness		Analysis A	continuous					2.9	2.62-3.60	min				5.88	3.83-8.05	min
Lee2024	10.1038/s41598-024-63578-8	Republic of Korea	pharmaceutics	cardiac and thoracic surgery	Analysis A	YES(0.2 mg初始剂量，可追加0.1 mg，最大1.0 mg)	房颤射频消融术，使用声门上气道或气管插管																						Respiratory complications		Analysis A	binary
Sato 2025	10.1097/ANA.0000000000000975	Japan	No	Neurosurgery	Analysis A	Yes(0.3 [0.3, 0.5] mg)	清醒开颅术（脑肿瘤切除术），使用声门上气道装置（I-gel）	542.5 [502.0-624.0] min (anesthesia time)			41			22.5	20.3-24.5		ASA I/II/III: 未提及具体人数，但排除ASA>3	Propofol	550.0 [499.0-632.0] min (anesthesia time)			41.5			21.6	19.6-24.1		ASA I/II/III: 未提及具体人数，但排除ASA>3	QoR-15		Analysis A	continuous
Sato 2025	10.1097/ANA.0000000000000975	Japan	No	Neurosurgery	Analysis A	Yes(0.3 [0.3, 0.5] mg)	清醒开颅术（脑肿瘤切除术），使用声门上气道装置（I-gel）																						Delirium		Analysis A	binary
Sato 2025	10.1097/ANA.0000000000000975	Japan	No	Neurosurgery	Analysis A	Yes(0.3 [0.3, 0.5] mg)	清醒开颅术（脑肿瘤切除术），使用声门上气道装置（I-gel）																						Hypotension		Analysis A	binary
Sato 2025	10.1097/ANA.0000000000000975	Japan	No	Neurosurgery	Analysis A	Yes(0.3 [0.3, 0.5] mg)	清醒开颅术（脑肿瘤切除术），使用声门上气道装置（I-gel）		26											26									PONV		Analysis A	binary	24h post-op	7						10
Sato 2025	10.1097/ANA.0000000000000975	Japan	No	Neurosurgery	Analysis A	Yes(0.3 [0.3, 0.5] mg)	清醒开颅术（脑肿瘤切除术），使用声门上气道装置（I-gel）		26											26									Extubation time		Analysis A	continuous			14.85	4			min		17.92	5.29			min
Sato 2025	10.1097/ANA.0000000000000975	Japan	No	Neurosurgery	Analysis A	Yes(0.3 [0.3, 0.5] mg)	清醒开颅术（脑肿瘤切除术），使用声门上气道装置（I-gel）		26											26									Time to achieve sedation		Analysis A	continuous					1.64	1.53-1.97	min				3.8	2.82-5.68	min
Sato 2025	10.1097/ANA.0000000000000975	Japan	No	Neurosurgery	Analysis A	Yes(0.3 [0.3, 0.5] mg)	清醒开颅术（脑肿瘤切除术），使用声门上气道装置（I-gel）																						Time to full alertness		Analysis A	continuous
Sato 2025	10.1097/ANA.0000000000000975	Japan	No	Neurosurgery	Analysis A	Yes(0.3 [0.3, 0.5] mg)	清醒开颅术（脑肿瘤切除术），使用声门上气道装置（I-gel）																						Respiratory complications		Analysis A	binary
Sekiguchi 2023	10.1186/s12871-023-01974-9	Japan	Yes		Analysis A	No	全身麻醉下手术（未具体说明手术类型），气管插管		20	67		23.7	2.6				ASA I/II: 5/15	Propofol		20	62		23.1	3.7				ASA I/II: 4/16	Hypotension		Analysis A	binary		7						11
Sekiguchi 2023	10.1186/s12871-023-01974-9	Japan	Yes		Analysis A	No	全身麻醉下手术（未具体说明手术类型），气管插管		20											20									Time to achieve sedation		Analysis A	continuous			1.7	0.7			min		3.5	1.7			min
Shimizu 2023	10.1007/s12325-023-02615-w	Japan	No	Head and Neck Surgery	Analysis A	Yes(0.2-0.5 mg)	内窥镜鼻窦手术，气管插管	157 ± 42 min (麻醉时长)		43.5		23.3	11.9				ASA I/II: 19/13	Propofol	178 ± 60 min (麻醉时长)		44.4		23.2	3.3				ASA I/II: 22/10	QoR-15		Analysis A	continuous
Shimizu 2023	10.1007/s12325-023-02615-w	Japan	No	Head and Neck Surgery	Analysis A	Yes(0.2-0.5 mg)	内窥镜鼻窦手术，气管插管																						Delirium		Analysis A	binary
Shimizu 2023	10.1007/s12325-023-02615-w	Japan	No	Head and Neck Surgery	Analysis A	Yes(0.2-0.5 mg)	内窥镜鼻窦手术，气管插管																						Hypotension		Analysis A,Analysis B	binary
Shimizu 2023	10.1007/s12325-023-02615-w	Japan	No	Head and Neck Surgery	Analysis A	Yes(0.2-0.5 mg)	内窥镜鼻窦手术，气管插管																						PONV		Analysis A,Analysis B	binary
Shimizu 2023	10.1007/s12325-023-02615-w	Japan	No	Head and Neck Surgery	Analysis A	Yes(0.2-0.5 mg)	内窥镜鼻窦手术，气管插管		32											32									Extubation time		Analysis A	continuous			8.4	2.9			min		12.7	3.4			min
Shimizu 2023	10.1007/s12325-023-02615-w	Japan	No	Head and Neck Surgery	Analysis A	Yes(0.2-0.5 mg)	内窥镜鼻窦手术，气管插管																						Time to achieve sedation		Analysis B	continuous
Shimizu 2023	10.1007/s12325-023-02615-w	Japan	No	Head and Neck Surgery	Analysis A	Yes(0.2-0.5 mg)	内窥镜鼻窦手术，气管插管																						Time to full alertness		Analysis B	continuous
Shimizu 2023	10.1007/s12325-023-02615-w	Japan	No	Head and Neck Surgery	Analysis A	Yes(0.2-0.5 mg)	内窥镜鼻窦手术，气管插管																						Respiratory complications		Analysis B	binary
So 2023	10.3389/fmed.2023.1265860	Republic of Korea	Yes	Laparoscopic surgery	Analysis A	Yes(0.2 mg, 必要时可重复0.1 mg)	腹腔镜胆囊切除术，气管插管	50 [45-55.5] min (麻醉时长)			74.5			24.9	23.7-26.7		ASA I/II/III: 4/35/3	Propofol	50 [40-62] min (麻醉时长)			76			24	20.7-27.5		ASA I/II/III: 6/27/6	QoR-15		Analysis A	continuous
So 2023	10.3389/fmed.2023.1265860	Republic of Korea	Yes	Laparoscopic surgery	Analysis A	Yes(0.2 mg, 必要时可重复0.1 mg)	腹腔镜胆囊切除术，气管插管																						Delirium		Analysis A	binary
So 2023	10.3389/fmed.2023.1265860	Republic of Korea	Yes	Laparoscopic surgery	Analysis A	Yes(0.2 mg, 必要时可重复0.1 mg)	腹腔镜胆囊切除术，气管插管																						Hypotension		Analysis A,Analysis B	binary
So 2023	10.3389/fmed.2023.1265860	Republic of Korea	Yes	Laparoscopic surgery	Analysis A	Yes(0.2 mg, 必要时可重复0.1 mg)	腹腔镜胆囊切除术，气管插管																						PONV		Analysis A,Analysis B	binary
So 2023	10.3389/fmed.2023.1265860	Republic of Korea	Yes	Laparoscopic surgery	Analysis A	Yes(0.2 mg, 必要时可重复0.1 mg)	腹腔镜胆囊切除术，气管插管		42											39									Extubation time		Analysis A	continuous					12	10-15	min				10	7-13	min
So 2023	10.3389/fmed.2023.1265860	Republic of Korea	Yes	Laparoscopic surgery	Analysis A	Yes(0.2 mg, 必要时可重复0.1 mg)	腹腔镜胆囊切除术，气管插管																						Time to achieve sedation		Analysis B	continuous
So 2023	10.3389/fmed.2023.1265860	Republic of Korea	Yes	Laparoscopic surgery	Analysis A	Yes(0.2 mg, 必要时可重复0.1 mg)	腹腔镜胆囊切除术，气管插管																						Time to full alertness		Analysis B	continuous
So 2023	10.3389/fmed.2023.1265860	Republic of Korea	Yes	Laparoscopic surgery	Analysis A	Yes(0.2 mg, 必要时可重复0.1 mg)	腹腔镜胆囊切除术，气管插管																						Respiratory complications		Analysis B	binary
Takaki 2024	10.1016/j.bja.2024.04.013	Japan	No		Analysis A	No	非心血管择期手术，气管插管		43		82	23.4	2.4				ASA I/II/III: 41/2	Propofol		44		82	22.9	2.3				ASA I/II/III: 42/2	Hypotension		Analysis A	binary	从麻醉诱导开始至气管插管后3分钟	31						32
Takaki 2024	10.1016/j.bja.2024.04.013	Japan	No		Analysis A	No	非心血管择期手术，气管插管																						Extubation time		Analysis A	continuous
Takaki 2024	10.1016/j.bja.2024.04.013	Japan	No		Analysis A	No	非心血管择期手术，气管插管																						PONV		Analysis A	binary
Takaki 2024	10.1016/j.bja.2024.04.013	Japan	No		Analysis A	No	非心血管择期手术，气管插管																						Delirium		Analysis A	binary
Takaki 2024	10.1016/j.bja.2024.04.013	Japan	No		Analysis A	No	非心血管择期手术，气管插管																						QoR-15		Analysis A	continuous
Takaki 2024	10.1016/j.bja.2024.04.013	Japan	No		Analysis A	No	非心血管择期手术，气管插管		43											44									Time to achieve sedation		Analysis A	continuous					1.1	1.07-1.21	min				1.17	1.06-1.41	min
Takaki 2024	10.1016/j.bja.2024.04.013	Japan	No		Analysis A	No	非心血管择期手术，气管插管																						Time to full alertness		Analysis A	continuous
Takaki 2024	10.1016/j.bja.2024.04.013	Japan	No		Analysis A	No	非心血管择期手术，气管插管																						Respiratory complications		Analysis A	binary
Tang 2023	10.1186/s13054-023-04760-8	China	No		Analysis A	No	Mechanical ventilation, deep sedation in critically ill patients	48.0 (21.5, 48.0) hours (duration of infusion)	30		62	23.1	2.9					Propofol	28.0 (23.5, 48.0) hours (duration of infusion)	30		64.5	24.1	3.1					Hypotension		Analysis A	binary		16						18
Tang 2023	10.1186/s13054-023-04760-8	China	No		Analysis A	No	Mechanical ventilation, deep sedation in critically ill patients		30											30									Bradycardia		Analysis A	binary		0						0
Tang 2023	10.1186/s13054-023-04760-8	China	No		Analysis A	No	Mechanical ventilation, deep sedation in critically ill patients		28											28									28-day mortality		Analysis A	binary	28 days	11						17
Tang 2023	10.1186/s13054-023-04760-8	China	No		Analysis A	No	Mechanical ventilation, deep sedation in critically ill patients		30											30									Successful extubation		Analysis A	binary		13						7
Tang 2023	10.1186/s13054-023-04760-8	China	No		Analysis A	No	Mechanical ventilation, deep sedation in critically ill patients		30											30									Length of ICU stay		Analysis A	continuous					23.5	8.0, 28.0	days				28	8.75, 28.0	days
Tang 2023	10.1186/s13054-023-04760-8	China	No		Analysis A	No	Mechanical ventilation, deep sedation in critically ill patients		30											30									Ventilator-free hours within 7 days		Analysis A	continuous	7 days				0	0.0, 34.1	h				0	0.0, 3.3	h
Toyota 2023	10.1097/MD.0000000000036081	Japan	Yes	Orthopedic Surgery	Analysis A	YES(0.5 mg)	脊柱手术（椎板成形术、椎板切除术、后路脊柱融合术、脊柱肿瘤切除术），气管插管	147 [125-217] min (麻醉时长)			80			23.6	21.2-27.6		ASA II/III: 18/2	Propofol	184 [138-239] min (麻醉时长)			81			22.9	21.7-26.1		ASA II/III: 15/4	QoR-15		Analysis A	continuous
Toyota 2023	10.1097/MD.0000000000036081	Japan	Yes	Orthopedic Surgery	Analysis A	YES(0.5 mg)	脊柱手术（椎板成形术、椎板切除术、后路脊柱融合术、脊柱肿瘤切除术），气管插管																						Delirium		Analysis A	binary
Toyota 2023	10.1097/MD.0000000000036081	Japan	Yes	Orthopedic Surgery	Analysis A	YES(0.5 mg)	脊柱手术（椎板成形术、椎板切除术、后路脊柱融合术、脊柱肿瘤切除术），气管插管																						Hypotension		Analysis A	binary
Toyota 2023	10.1097/MD.0000000000036081	Japan	Yes	Orthopedic Surgery	Analysis A	YES(0.5 mg)	脊柱手术（椎板成形术、椎板切除术、后路脊柱融合术、脊柱肿瘤切除术），气管插管																						PONV		Analysis A	binary
Toyota 2023	10.1097/MD.0000000000036081	Japan	Yes	Orthopedic Surgery	Analysis A	YES(0.5 mg)	脊柱手术（椎板成形术、椎板切除术、后路脊柱融合术、脊柱肿瘤切除术），气管插管		20											19									Extubation time		Analysis A	continuous					4	3-4.75	min				8	6-12	min
Toyota 2023	10.1097/MD.0000000000036081	Japan	Yes	Orthopedic Surgery	Analysis A	YES(0.5 mg)	脊柱手术（椎板成形术、椎板切除术、后路脊柱融合术、脊柱肿瘤切除术），气管插管																						Time to achieve sedation		Analysis B	continuous
Toyota 2023	10.1097/MD.0000000000036081	Japan	Yes	Orthopedic Surgery	Analysis A	YES(0.5 mg)	脊柱手术（椎板成形术、椎板切除术、后路脊柱融合术、脊柱肿瘤切除术），气管插管																						Time to full alertness		Analysis B	continuous
Toyota 2023	10.1097/MD.0000000000036081	Japan	Yes	Orthopedic Surgery	Analysis A	YES(0.5 mg)	脊柱手术（椎板成形术、椎板切除术、后路脊柱融合术、脊柱肿瘤切除术），气管插管																						Respiratory complications		Analysis B	binary
Xing 2024	10.1186/s12871-024-02589-4	China	No	Laparoscopic surgery	Analysis A	Yes(0.5 mg)	腹腔镜肝部分切除术，气管插管	148.6 ± 63.4 min		54.8		23.5	2.8				ASA I/II: 6/25	Propofol	177.0 ± 52.6 min		53.9		24.6	2.8				ASA I/II: 7/26	QoR-15		Analysis A	continuous
Xing 2024	10.1186/s12871-024-02589-4	China	No	Laparoscopic surgery	Analysis A	Yes(0.5 mg)	腹腔镜肝部分切除术，气管插管																						Delirium		Analysis A	binary
Xing 2024	10.1186/s12871-024-02589-4	China	No	Laparoscopic surgery	Analysis A	Yes(0.5 mg)	腹腔镜肝部分切除术，气管插管		31											33									Hypotension		Analysis A	binary		1						3
Xing 2024	10.1186/s12871-024-02589-4	China	No	Laparoscopic surgery	Analysis A	Yes(0.5 mg)	腹腔镜肝部分切除术，气管插管		31											33									PONV		Analysis A	binary		7						9
Xing 2024	10.1186/s12871-024-02589-4	China	No	Laparoscopic surgery	Analysis A	Yes(0.5 mg)	腹腔镜肝部分切除术，气管插管																						Extubation time		Analysis A	continuous
Xing 2024	10.1186/s12871-024-02589-4	China	No	Laparoscopic surgery	Analysis A	Yes(0.5 mg)	腹腔镜肝部分切除术，气管插管																						Time to achieve sedation		Analysis B	continuous
Xing 2024	10.1186/s12871-024-02589-4	China	No	Laparoscopic surgery	Analysis A	Yes(0.5 mg)	腹腔镜肝部分切除术，气管插管																						Time to full alertness		Analysis B	continuous
Xing 2024	10.1186/s12871-024-02589-4	China	No	Laparoscopic surgery	Analysis A	Yes(0.5 mg)	腹腔镜肝部分切除术，气管插管		31											33									Respiratory complications	Hypoxemia	Analysis A	binary		4						6
Xu 2023	10.1186/s12871-023-02249-z	China	Yes	Orthopedic Surgery	Analysis A	No	下肢骨科手术，气管插管			69.9		21.5	2.3				ASA II/III: 未明确报告各级人数	Propofol			68.6		22.2	2.4				ASA II/III: 未明确报告各级人数	QoR-15		Analysis A	continuous
Xu 2023	10.1186/s12871-023-02249-z	China	Yes	Orthopedic Surgery	Analysis A	No	下肢骨科手术，气管插管																						Delirium		Analysis A	binary
Xu 2023	10.1186/s12871-023-02249-z	China	Yes	Orthopedic Surgery	Analysis A	No	下肢骨科手术，气管插管		30											30									Hypotension		Analysis A	binary		1						19
Xu 2023	10.1186/s12871-023-02249-z	China	Yes	Orthopedic Surgery	Analysis A	No	下肢骨科手术，气管插管		30											30									PONV		Analysis A	binary		0						0
Xu 2023	10.1186/s12871-023-02249-z	China	Yes	Orthopedic Surgery	Analysis A	No	下肢骨科手术，气管插管																						Extubation time		Analysis A	continuous
Xu 2023	10.1186/s12871-023-02249-z	China	Yes	Orthopedic Surgery	Analysis A	No	下肢骨科手术，气管插管																						Time to achieve sedation		Analysis B	continuous
Xu 2023	10.1186/s12871-023-02249-z	China	Yes	Orthopedic Surgery	Analysis A	No	下肢骨科手术，气管插管																						Time to full alertness		Analysis B	continuous
Xu 2023	10.1186/s12871-023-02249-z	China	Yes	Orthopedic Surgery	Analysis A	No	下肢骨科手术，气管插管																						Respiratory complications		Analysis B	binary
Yang 2023	10.2147/DDDT.S392569	China	Yes	Orthopedic Surgery	Analysis A	No	骨科手术，气管插管	177 (143-223) min (麻醉时长)	147		68	25	3.3				ASA I/II/III: 4/112/31	Propofol	165 (131-211) min (麻醉时长)	153		68	25.3	3.6				ASA I/II/III: 8/120/25	Delirium		Analysis A	binary	术后3天内	23						19
Yang 2023	10.2147/DDDT.S392569	China	Yes	Orthopedic Surgery	Analysis A	No	骨科手术，气管插管		147											153									Hypotension		Analysis A	binary	诱导后	25						65
Yang 2023	10.2147/DDDT.S392569	China	Yes	Orthopedic Surgery	Analysis A	No	骨科手术，气管插管		136											147									PONV		Analysis A	binary		37						31
Yang 2023	10.2147/DDDT.S392569	China	Yes	Orthopedic Surgery	Analysis A	No	骨科手术，气管插管		147											153									Extubation time		Analysis A	continuous					21	15-28	min				16	12-22	min
Yang 2023	10.2147/DDDT.S392569	China	Yes	Orthopedic Surgery	Analysis A	No	骨科手术，气管插管		147											153									Respiratory complications	PACU hypoxia	Analysis A	binary	PACU期间	24						16
Zhang 2024	10.2147/DDDT.S456675	China	No	day-case surgery	Analysis A	Yes(0.5 mg)	日间手术（腹腔镜胆囊切除术、内固定取出术、内镜下声带切除术），气管插管	48.98±18.32 min (麻醉时长)		49.08		24.23	1.98				ASA I/II: 30/35	Propofol	46.44±15.22 min (麻醉时长)		47.63		23.73	2.3				ASA I/II: 38/25	QoR-15		Analysis A	continuous	POD1
Zhang 2024	10.2147/DDDT.S456675	China	No	day-case surgery	Analysis A	Yes(0.5 mg)	日间手术（腹腔镜胆囊切除术、内固定取出术、内镜下声带切除术），气管插管		65											63									Delirium		Analysis A	binary		0						0
Zhang 2024	10.2147/DDDT.S456675	China	No	day-case surgery	Analysis A	Yes(0.5 mg)	日间手术（腹腔镜胆囊切除术、内固定取出术、内镜下声带切除术），气管插管																						Hypotension		Analysis A	binary
Zhang 2024	10.2147/DDDT.S456675	China	No	day-case surgery	Analysis A	Yes(0.5 mg)	日间手术（腹腔镜胆囊切除术、内固定取出术、内镜下声带切除术），气管插管		65											63									PONV		Analysis A	binary		6						7
Zhang 2024	10.2147/DDDT.S456675	China	No	day-case surgery	Analysis A	Yes(0.5 mg)	日间手术（腹腔镜胆囊切除术、内固定取出术、内镜下声带切除术），气管插管		65											63									Extubation time		Analysis A	continuous					7	7.0 to 8.0	min				13	11.0 to 14.0	min
Zhang 2024	10.2147/DDDT.S456675	China	No	day-case surgery	Analysis A	Yes(0.5 mg)	日间手术（腹腔镜胆囊切除术、内固定取出术、内镜下声带切除术），气管插管																						Time to achieve sedation		Analysis B	continuous
Zhang 2024	10.2147/DDDT.S456675	China	No	day-case surgery	Analysis A	Yes(0.5 mg)	日间手术（腹腔镜胆囊切除术、内固定取出术、内镜下声带切除术），气管插管		65											63									Time to full alertness		Analysis A	continuous					9	7.5 to 11.5	min				14	12.0 to 15.0	min
Zhang 2024	10.2147/DDDT.S456675	China	No	day-case surgery	Analysis A	Yes(0.5 mg)	日间手术（腹腔镜胆囊切除术、内固定取出术、内镜下声带切除术），气管插管		65											63									Respiratory complications	Re-sedation with respiratory depression	Analysis A	binary		3						0
Zhang 2023	10.1016/j.jclinane.2023.111356	China	Yes	Neurosurgery	Analysis A	No	脑血管介入手术（如颅内动脉瘤栓塞、脑血管畸形栓塞、支架植入、球囊扩张），气管插管	124.5±53.2 min (麻醉时长)		56.6		24.2	2.8				ASA I/II/III: 1/64/6	Propofol	132.6±46.2 min (麻醉时长)		56		24.5	2.6				ASA I/II/III: 1/63/7	QoR-15		Analysis A	continuous
Zhang 2023	10.1016/j.jclinane.2023.111356	China	Yes	Neurosurgery	Analysis A	No	脑血管介入手术（如颅内动脉瘤栓塞、脑血管畸形栓塞、支架植入、球囊扩张），气管插管		71											69									Delirium		Analysis A	binary	1d post-op	3						4
Zhang 2023	10.1016/j.jclinane.2023.111356	China	Yes	Neurosurgery	Analysis A	No	脑血管介入手术（如颅内动脉瘤栓塞、脑血管畸形栓塞、支架植入、球囊扩张），气管插管		71											71									Hypotension		Analysis A	binary	during induction	8						18
Zhang 2023	10.1016/j.jclinane.2023.111356	China	Yes	Neurosurgery	Analysis A	No	脑血管介入手术（如颅内动脉瘤栓塞、脑血管畸形栓塞、支架植入、球囊扩张），气管插管																						PONV		Analysis A	binary
Zhang 2023	10.1016/j.jclinane.2023.111356	China	Yes	Neurosurgery	Analysis A	No	脑血管介入手术（如颅内动脉瘤栓塞、脑血管畸形栓塞、支架植入、球囊扩张），气管插管		71											69									Extubation time		Analysis A	continuous			17.2	9.9			min		20.3	15.2			min
Zhang 2023	10.1016/j.jclinane.2023.111356	China	Yes	Neurosurgery	Analysis A	No	脑血管介入手术（如颅内动脉瘤栓塞、脑血管畸形栓塞、支架植入、球囊扩张），气管插管		71											71									Time to achieve sedation		Analysis A	continuous			1.67	0.47			min		1.55	0.37			min
Zhang 2023	10.1016/j.jclinane.2023.111356	China	Yes	Neurosurgery	Analysis A	No	脑血管介入手术（如颅内动脉瘤栓塞、脑血管畸形栓塞、支架植入、球囊扩张），气管插管		71											69									Time to full alertness		Analysis A	continuous			23.6	23			min		26.9	27.7			min
Zhang 2023	10.1016/j.jclinane.2023.111356	China	Yes	Neurosurgery	Analysis A	No	脑血管介入手术（如颅内动脉瘤栓塞、脑血管畸形栓塞、支架植入、球囊扩张），气管插管																						Respiratory complications		Analysis A	binary

## Sheet: R VS D outcome(TabelS4)
study_id	doi	country	clinical_setting	analysis_type	Flumazenil_used	remi_sedationtime	remi_n	remi_age_mean	remi_age_median	remi_bmi_mean	remi_bmi_sd	remi_bmi_median	remi_bmi_iqr	remi_obesity_n	remi_asa_status	comp_drug	comp_sedationtime	comp_n	comp_age_mean	comp_age_median	comp_bmi_mean	comp_bmi_sd	comp_bmi_median	comp_bmi_iqr	comp_obesity_n	comp_asa_status	outcome_name	reported_name	applicable_analysis	outcome_type	timepoint	remi_events	remi_mean	remi_sd	remi_median	remi_iqr	remi_unit	comp_events	comp_mean	comp_sd	comp_median	comp_iqr	comp_unit
Chen 2022	10.3389/fphar.2022.902065	China	Endoscope	Analysis B	Yes(0.2 mg)	18.12 ± 3.32 min (procedure time)		57.05		24.58	2.19				ASA I/II: 25/48	Dexmedetomidine	18.42 ± 3.00 min (procedure time)		56.05		25.11	2.02				ASA I/II: 27/46	QoR-15		Analysis A	continuous
Chen 2022	10.3389/fphar.2022.902065	China	Endoscope	Analysis B	Yes(0.2 mg)																						Delirium		Analysis A	binary
Chen 2022	10.3389/fphar.2022.902065	China	Endoscope	Analysis B	Yes(0.2 mg)		73											73									Hypotension		Analysis B	binary		9						8
Chen 2022	10.3389/fphar.2022.902065	China	Endoscope	Analysis B	Yes(0.2 mg)		73											73									PONV		Analysis B	binary
Chen 2022	10.3389/fphar.2022.902065	China	Endoscope	Analysis B	Yes(0.2 mg)																						Extubation time		Analysis A	continuous
Chen 2022	10.3389/fphar.2022.902065	China	Endoscope	Analysis B	Yes(0.2 mg)		73											73									Time to achieve sedation		Analysis B	continuous			13.22	1.7			min		15.12	2.07			min
Chen 2022	10.3389/fphar.2022.902065	China	Endoscope	Analysis B	Yes(0.2 mg)		73											73									Time to full alertness		Analysis B	continuous			2.52	1.11			min		3.62	1.28			min
Chen 2022	10.3389/fphar.2022.902065	China	Endoscope	Analysis B	Yes(0.2 mg)		73											73									Respiratory complications	Hypoxia	Analysis B	binary		8						10
Chen 2024	10.1186/s12871-024-02451-7	China	Operating room	Analysis B	No	75.90 ± 29.88 min (operation time)	40	58.77		22.72	2.92				ASA I/II/III: 11/20/9	Dexmedetomidine	77.20 ± 25.03 min (operation time)	40	61.7		23.18	2.91				ASA I/II/III: 10/19/11	Time to achieve sedation		Analysis B	continuous	null		3.69	0.75			min		9.59	1.03			min
Chen 2024	10.1186/s12871-024-02451-7	China	Operating room	Analysis B	No		40											40									Time to full alertness		Analysis B	continuous	null		7.53	2.28			min		12.74	4.29			min
Chen 2024	10.1186/s12871-024-02451-7	China	Operating room	Analysis B	No		40											40									Hypotension		Analysis B	binary	null	6						4
Chen 2024	10.1186/s12871-024-02451-7	China	Operating room	Analysis B	No		40											40									Respiratory complications	Desaturation	Analysis B	binary	null	2						1
Chen 2024	10.1186/s12871-024-02451-7	China	Operating room	Analysis B	No		40											40									Bradycardia		Analysis B	binary	null	3						21
Chen2024	10.2147/DDDT.S446222	China	Operating room	Analysis B	Yes										ASA I/II/III: 13/44/2	Dexmedetomidine			48.97		21.63	3.94				ASA I/II/III: 3/25/2	QoR-15		Analysis B	continuous
Chen2024	10.2147/DDDT.S446222	China	Operating room	Analysis B	Yes																						Delirium		Analysis B	binary
Chen2024	10.2147/DDDT.S446222	China	Operating room	Analysis B	Yes		59											30									Hypotension		Analysis B	binary		0						0
Chen2024	10.2147/DDDT.S446222	China	Operating room	Analysis B	Yes		59											30									PONV		Analysis B	binary		6						3
Chen2024	10.2147/DDDT.S446222	China	Operating room	Analysis B	Yes																						Extubation time		Analysis B	continuous
Chen2024	10.2147/DDDT.S446222	China	Operating room	Analysis B	Yes																						Time to achieve sedation		Analysis B	continuous
Chen2024	10.2147/DDDT.S446222	China	Operating room	Analysis B	Yes																						Time to full alertness		Analysis B	continuous
Chen2024	10.2147/DDDT.S446222	China	Operating room	Analysis B	Yes		59											30									Respiratory complications	Hypoxemia	Analysis B	binary		0						0
Deng 2022	10.2147/DDDT.S373772	China	ICU	Analysis B	No	16.0 hours (IQR, 8.5 to 17.3)	37	81.5								Dexmedetomidine	17.0 hours (IQR, 11.6 to 19.1)	38	82.3								Hypotension		Analysis B	binary	null	4						15
Deng 2022	10.2147/DDDT.S373772	China	ICU	Analysis B	No																						PONV		Analysis B	binary	null
Deng 2022	10.2147/DDDT.S373772	China	ICU	Analysis B	No		37											38									Time to achieve sedation		Analysis B	continuous	null				19	9.5 to 31.0	min				43.5	15.0 to 142.5	min
Deng 2022	10.2147/DDDT.S373772	China	ICU	Analysis B	No																						Time to full alertness		Analysis B	continuous	null
Deng 2022	10.2147/DDDT.S373772	China	ICU	Analysis B	No		37											38									Respiratory complications	Hypoxemia	Analysis B	binary	null	5						2
Deng 2022	10.2147/DDDT.S373772	China	ICU	Analysis B	No		37											38									Bradycardia		Analysis B	binary	null	1						5
Deng 2022	10.2147/DDDT.S373772	China	ICU	Analysis B	No		37											38									Oversedation		Analysis B	binary	null	10						3
Deng 2023	10.1007/s00540-023-03193-5	China	Operating room	Analysis B	No	180 ± 35 min (duration of anesthesia)		70.8		26.3	3.6				ASA II/III: 31/23	Dexmedetomidine	173 ± 41 min (duration of anesthesia)		71.8		26.2	2.5				ASA II/III: 35/19	QoR-15		Analysis B	continuous	null
Deng 2023	10.1007/s00540-023-03193-5	China	Operating room	Analysis B	No																						Delirium		Analysis B	binary	null
Deng 2023	10.1007/s00540-023-03193-5	China	Operating room	Analysis B	No		54											54									Hypotension		Analysis B	binary	null	8						9
Deng 2023	10.1007/s00540-023-03193-5	China	Operating room	Analysis B	No		54											54									PONV		Analysis B	binary	null	10						7
Deng 2023	10.1007/s00540-023-03193-5	China	Operating room	Analysis B	No																						Extubation time		Analysis B	continuous	null
Deng 2023	10.1007/s00540-023-03193-5	China	Operating room	Analysis B	No																						Time to achieve sedation		Analysis B	continuous	null
Deng 2023	10.1007/s00540-023-03193-5	China	Operating room	Analysis B	No																						Time to full alertness		Analysis B	continuous	null
Deng 2023	10.1007/s00540-023-03193-5	China	Operating room	Analysis B	No		54											54									Respiratory complications	Desaturation	Analysis B	binary	null	1						1
Hong 2024	10.7150/ijms.95736	Korea	Operating room	Analysis B	No	130 ± 46 min (duration of anesthesia)	35	39								Dexmedetomidine	134 ± 55 min (duration of anesthesia)	35	38								Time to achieve sedation		Analysis B	continuous	从输注开始至MOAA/S ≤ 3		4	1			min		11	3			min
Hong 2024	10.7150/ijms.95736	Korea	Operating room	Analysis B	No		35											35									Time to full alertness		Analysis B	continuous	从输注停止至MOAA/S = 5		11	3			min		16	5			min
Hong 2024	10.7150/ijms.95736	Korea	Operating room	Analysis B	No		35											35									Hypotension		Analysis B	binary		0						0
Hong 2024	10.7150/ijms.95736	Korea	Operating room	Analysis B	No		35											35									PONV		Analysis B	binary	PACU停留期间	3						3
Hong 2024	10.7150/ijms.95736	Korea	Operating room	Analysis B	No		35											35									Respiratory complications	Respiratory depression	Analysis B	binary		0						0
Kim H 2024	10.1136/rapm-2023-104415	South Korea	Operating room	Analysis B	No	84.2±32.7 min		52		24.9	4				ASA I/II: 15/37	Dexmedetomidine	82.0±25 min		54		26.1	3.9				ASA I/II: 11/40	QoR-15		Analysis B	continuous	null
Kim H 2024	10.1136/rapm-2023-104415	South Korea	Operating room	Analysis B	No		52											51									Delirium		Analysis B	binary	null	0						0
Kim H 2024	10.1136/rapm-2023-104415	South Korea	Operating room	Analysis B	No		52											51									Hypotension		Analysis B	binary	null	16						12
Kim H 2024	10.1136/rapm-2023-104415	South Korea	Operating room	Analysis B	No		52											51									PONV		Analysis B	binary	null	0						4
Kim H 2024	10.1136/rapm-2023-104415	South Korea	Operating room	Analysis B	No																						Extubation time		Analysis B	continuous	null
Kim H 2024	10.1136/rapm-2023-104415	South Korea	Operating room	Analysis B	No		52											51									Time to achieve sedation		Analysis B	continuous	null				5	5-5	min				5	5-10	min
Kim H 2024	10.1136/rapm-2023-104415	South Korea	Operating room	Analysis B	No		52											51									Time to full alertness		Analysis B	continuous	null				24.5	15.0-32.8	min				55	25.0-77.0	min
Kim H 2024	10.1136/rapm-2023-104415	South Korea	Operating room	Analysis B	No		52											51									Respiratory complications	Respiratory depression	Analysis B	binary	null	11						1
Lee 2023	10.3389/fmed.2023.1288243	Republic of Korea	Operating room	Analysis B	No	60 [30-88] min (procedure time)			60			23.6	21.4-24.8		ASA I/II/III: 9/20/10	Dexmedetomidine	55 [35-80] min (procedure time)			58			23.9	21.5-26.5		ASA I/II/III: 10/16/13	QoR-15		Analysis B	continuous
Lee 2023	10.3389/fmed.2023.1288243	Republic of Korea	Operating room	Analysis B	No		39											39									Delirium		Analysis B	binary		0						1
Lee 2023	10.3389/fmed.2023.1288243	Republic of Korea	Operating room	Analysis B	No		39											39									Hypotension		Analysis B	binary		10						10
Lee 2023	10.3389/fmed.2023.1288243	Republic of Korea	Operating room	Analysis B	No		39											39									PONV		Analysis B	binary		7						4
Lee 2023	10.3389/fmed.2023.1288243	Republic of Korea	Operating room	Analysis B	No																						Extubation time		Analysis B	continuous
Lee 2023	10.3389/fmed.2023.1288243	Republic of Korea	Operating room	Analysis B	No																						Time to achieve sedation		Analysis B	continuous
Lee 2023	10.3389/fmed.2023.1288243	Republic of Korea	Operating room	Analysis B	No																						Time to full alertness		Analysis B	continuous
Lee 2023	10.3389/fmed.2023.1288243	Republic of Korea	Operating room	Analysis B	No		39											39									Respiratory complications	Respiratory depression	Analysis B	binary		5						6
Li_2024	10.1186/s12871-024-02860-8	China	Operating room	Analysis B	No	119.6 ± 12.5 min (duration of anesthesia)	40	40.7							ASA I/II: 25/15	Dexmedetomidine	119.4 ± 13.9 min (duration of anesthesia)	40	42.4							ASA I/II: 28/12	QoR-40		Analysis B	continuous	POD1 (术后第1天)				154.5	152.0-159.0					155	154.8-159.3
Li_2024	10.1186/s12871-024-02860-8	China	Operating room	Analysis B	No																						Delirium		Analysis A	binary
Li_2024	10.1186/s12871-024-02860-8	China	Operating room	Analysis B	No		40											40									Hypotension		Analysis A,Analysis B	binary		0						0
Li_2024	10.1186/s12871-024-02860-8	China	Operating room	Analysis B	No		40											40									PONV		Analysis A,Analysis B	binary		3						4
Li_2024	10.1186/s12871-024-02860-8	China	Operating room	Analysis B	No																						Extubation time		Analysis A	continuous
Li_2024	10.1186/s12871-024-02860-8	China	Operating room	Analysis B	No																						Time to achieve sedation		Analysis B	continuous
Li_2024	10.1186/s12871-024-02860-8	China	Operating room	Analysis B	No		40											40									Time to full alertness		Analysis B	continuous			20.6	5.4			min		25.9	2.3			min
Li_2024	10.1186/s12871-024-02860-8	China	Operating room	Analysis B	No		40											40									Respiratory complications	Prolonged respiratory support	Analysis B	binary		0						0
Liao 2023	10.3389/fnagi.2023.1123089	China	Operating room	Analysis B	No	223.24 min		70.12		21.74	1.51				ASA II/III: 未明确各级人数，仅提及ASA II-III	Dexmedetomidine	216.86 min		71.26		21.46	1.61				ASA II/III: 未明确各级人数，仅提及ASA II-III	QoR-15		Analysis B	continuous	null
Liao 2023	10.3389/fnagi.2023.1123089	China	Operating room	Analysis B	No																						Delirium		Analysis B	binary	null
Liao 2023	10.3389/fnagi.2023.1123089	China	Operating room	Analysis B	No		34											35									Hypotension		Analysis B	binary	null	2						15
Liao 2023	10.3389/fnagi.2023.1123089	China	Operating room	Analysis B	No		34											35									PONV		Analysis B	binary	null	2						2
Liao 2023	10.3389/fnagi.2023.1123089	China	Operating room	Analysis B	No		34											35									Extubation time		Analysis B	continuous	null		23.34	8.61			min		25.51	6.37			min
Liao 2023	10.3389/fnagi.2023.1123089	China	Operating room	Analysis B	No																						Time to achieve sedation		Analysis B	continuous	null
Liao 2023	10.3389/fnagi.2023.1123089	China	Operating room	Analysis B	No																						Time to full alertness		Analysis B	continuous	null
Liao 2023	10.3389/fnagi.2023.1123089	China	Operating room	Analysis B	No		34											35									Respiratory complications	Respiratory depression	Analysis B	binary	null	0						0
Xiao 2022	10.1186/s12871-022-01927-8	China	Operating room	Analysis B	No	9.3 min (duration of block)		56.1		22.4	2.3				ASA I/II/III: 未报告具体人数	Dexmedetomidine	9.5 min (duration of block)		57.9		22.1	2.5				ASA I/II/III: 未报告具体人数	QoR-15		Analysis B	continuous
Xiao 2022	10.1186/s12871-022-01927-8	China	Operating room	Analysis B	No																						Delirium		Analysis B	binary
Xiao 2022	10.1186/s12871-022-01927-8	China	Operating room	Analysis B	No																						Hypotension		Analysis B	binary
Xiao 2022	10.1186/s12871-022-01927-8	China	Operating room	Analysis B	No																						PONV		Analysis B	binary
Xiao 2022	10.1186/s12871-022-01927-8	China	Operating room	Analysis B	No																						Extubation time		Analysis B	continuous
Xiao 2022	10.1186/s12871-022-01927-8	China	Operating room	Analysis B	No																						Time to achieve sedation		Analysis B	continuous
Xiao 2022	10.1186/s12871-022-01927-8	China	Operating room	Analysis B	No																						Time to full alertness		Analysis B	continuous
Xiao 2022	10.1186/s12871-022-01927-8	China	Operating room	Analysis B	No		50											50									Respiratory complications	Hypoxemia	Analysis B	binary		15						10
Xu2024	10.2147/DDDT.S460949	China	Endoscope	Analysis B	No	22.0±3.1 min (procedure time)		60.7		24.1	1.9				ASA I/II: 22/38	Dexmedetomidine	22.3±3.5 min (procedure time)		60.9		24.5	2.3				ASA I/II: 23/37	QoR-15		Analysis B	continuous
Xu2024	10.2147/DDDT.S460949	China	Endoscope	Analysis B	No																						Delirium		Analysis B	binary
Xu2024	10.2147/DDDT.S460949	China	Endoscope	Analysis B	No		60											60									Hypotension		Analysis B	binary		13						6
Xu2024	10.2147/DDDT.S460949	China	Endoscope	Analysis B	No																						PONV		Analysis B	binary
Xu2024	10.2147/DDDT.S460949	China	Endoscope	Analysis B	No																						Extubation time		Analysis B	continuous
Xu2024	10.2147/DDDT.S460949	China	Endoscope	Analysis B	No		60											60									Time to achieve sedation		Analysis B	continuous			6.6	1.9			min		9	1.2			min
Xu2024	10.2147/DDDT.S460949	China	Endoscope	Analysis B	No		60											60									Time to full alertness		Analysis B	continuous			4.4	1.3			min		7	1.5			min
Xu2024	10.2147/DDDT.S460949	China	Endoscope	Analysis B	No		60											60									Respiratory complications	Hypoxia	Analysis B	binary		10						16
Zhou2024	10.1016/j.jclinane.2024.111677	China	Endoscope	Analysis B	No	20 (16-26) min			60	22.6	2.742				ASA I/II/III: 6/162/14	Dexmedetomidine	21 (16-26) min			61	22.24	2.787				ASA I/II/III: 10/164/8	QoR-15		Analysis B	continuous	null
Zhou2024	10.1016/j.jclinane.2024.111677	China	Endoscope	Analysis B	No																						Delirium		Analysis B	binary	null
Zhou2024	10.1016/j.jclinane.2024.111677	China	Endoscope	Analysis B	No		182											181									Hypotension		Analysis B	binary	null	52						131
Zhou2024	10.1016/j.jclinane.2024.111677	China	Endoscope	Analysis B	No		182											181									PONV		Analysis B	binary	null	6						9
Zhou2024	10.1016/j.jclinane.2024.111677	China	Endoscope	Analysis B	No																						Extubation time		Analysis B	continuous	null
Zhou2024	10.1016/j.jclinane.2024.111677	China	Endoscope	Analysis B	No		182											181									Time to achieve sedation		Analysis B	continuous	null				5	4.5-5	min				7	6-8	min
Zhou2024	10.1016/j.jclinane.2024.111677	China	Endoscope	Analysis B	No		182											181									Time to full alertness		Analysis B	continuous	null				3	1-5	min				4	3-7	min
Zhou2024	10.1016/j.jclinane.2024.111677	China	Endoscope	Analysis B	No		182											181									Respiratory complications	Oxygen desaturation	Analysis B	binary	null	26						80
